# Supplementary material for: Does age affect perception of the Speech-to-Song Illusion?
Source: PLoS One. 2021 Apr 19;16(4):e0250042. doi: 10.1371/journal.pone.0250042 (PMC8055000; doi:10.1371/journal.pone.0250042)
Supplement: S1 Data — (ZIP) [file pone.0250042.s001.zip]

Archive with 10 entries (9 files):
- AnonData-3-Studies/
- __MACOSX/._AnonData-3-Studies
- AnonData-3-Studies/Data_Study_2_anon.xlsx
- __MACOSX/AnonData-3-Studies/._Data_Study_2_anon.xlsx
- AnonData-3-Studies/Data_Study_3_anon-Old-MTurk.csv
- __MACOSX/AnonData-3-Studies/._Data_Study_3_anon-Old-MTurk.csv
- AnonData-3-Studies/Data_Study_3_anon-Young-SONA.csv
- __MACOSX/AnonData-3-Studies/._Data_Study_3_anon-Young-SONA.csv
- AnonData-3-Studies/Data_Study_1_anon.xlsx
- __MACOSX/AnonData-3-Studies/._Data_Study_1_anon.xlsx
