# Supplementary material for: Does age affect perception of the Speech-to-Song Illusion?
Source: PLoS One. 2021 Apr 19;16(4):e0250042. doi: 10.1371/journal.pone.0250042 (PMC8055000; doi:10.1371/journal.pone.0250042)
Supplement: S1 Data — (ZIP) [file pone.0250042.s001.zip › AnonData-3-Studies/Data_Study_2_anon.xlsx]

## Sheet: Anonymized Data
Progress	Duration (in seconds)	Finished	UserLanguage	Q2	age	musicExperience	years of experience	Q7_First Click	Q7_Last Click	Q7_Page Submit	Q7_Click Count	Q9_First Click	Q9_Last Click	Q9_Page Submit	Q9_Click Count	Q11_First Click	Q11_Last Click	Q11_Page Submit	Q11_Click Count	songScale	Q12
100	133	TRUE	EN	Yes	47	Yes	28	0	0	32.176	0	11.129	11.129	21.935	1	1.461	1.461	39.212	1	4	sometimes behave so strangely
100	125	TRUE	EN	Yes	22	Yes	1	0	0	31.293	0	0	0	20.961	0	1.952	1.952	33.086	1	4	sometimes behave so strangely
100	134	TRUE	EN	Yes	41	No		0	0	31.281	0	15.956	15.956	20.857	1	2.451	2.451	31.768	1	4	Sometimes behave so strangely.
100	150	TRUE	EN	Yes	29	Yes	2	7.251	22.892	31.094	3	18.631	18.631	21.136	1	1.912	1.912	31.791	1	4	Sometimes behave so strangely
100	146	TRUE	EN	Yes	29	No		8.106	50.916	51.284	5	3.564	4.221	20.694	2	3.517	15.677	35.485	2	5	sometimes behave so strangely
100	132	TRUE	EN	Yes	34	Yes	1	0	0	31.052	0	27.27	27.27	27.543	1	1.13	1.13	32.773	1	4	sometimes behave so strangely
100	126	TRUE	EN	Yes	32	Yes	25	0	0	33.412	0	0	0	20.987	0	1.503	1.503	32.184	1	1	sometimes behave so strangely
100	152	TRUE	EN	Yes	22	Yes	10	0	0	33.038	0	0	0	35.346	0	1.637	1.637	54.41	1	5	Sometimes behave so strangely
100	152	TRUE	EN	Yes	38	No		0	0	38.173	0	0	0	21.264	0	2.156	2.156	39.939	1	4	Sometimes behave so strangely
100	126	TRUE	EN	Yes	33	No		0	0	32.21	0	0	0	22.109	0	1.789	1.789	32.743	1	4	sometimes behave so strangely
100	147	TRUE	EN	Yes	20	Yes	1	0	0	42.413	0	0	0	21.129	0	1.344	1.344	31.486	1	3	Sometimes behave so strangely
100	175	TRUE	EN	Yes	39	Yes	2	0	0	31.71	0	0	0	21.269	0	3.903	4.469	36.266	2	2	sometimes behave so strangely
100	147	TRUE	EN	Yes	37	No		0	0	31.568	0	11.141	11.648	21.189	2	1.44	1.44	33.27	1	4	Sometimes behave so strangely
100	159	TRUE	EN	Yes	26	Yes	6	0	0	58.288	0	0	0	22.795	0	1.75	1.75	31.523	1	1	Sometimes behave so strangely
100	169	TRUE	EN	Yes	38	Yes	10	0	0	48.876	0	0	0	46.916	0	0.795	0.795	31.384	1	3	Sometimes we behave so strangely.
100	165	TRUE	EN	Yes	48	Yes	4	1.647	6.589	31.813	2	6.399	6.399	23.212	1	2.542	2.542	34.023	1	5	sometimes behave so strangely
100	143	TRUE	EN	Yes	43	Yes	11	22.293	31.812	32.551	2	10.724	16.955	20.987	3	1.811	31.138	31.477	3	4	SOMETIMES BEHAVE SO STRANGELY
100	168	TRUE	EN	Yes	27	Yes	1	27.08	32.351	34.136	4	0	0	21.809	0	1.685	1.685	32.683	1	4	sometimes behave so strangely
100	142	TRUE	EN	Yes	37	Yes	10	8.568	8.568	31.719	1	0	0	23.01	0	2.138	2.138	33.317	1	5	sometimes behave so strangely
100	187	TRUE	EN	Yes	26	No		0	0	47.77	0	0	0	21.957	0	2.2	2.2	83.977	1	1	behave so strangely
100	138	TRUE	EN	Yes	71	Yes	3	0	0	32.25	0	0	0	21.509	0	2.14	2.14	31.814	1	1	sometimes behave so strangely
100	182	TRUE	EN	Yes	60	Yes	10	3.406	9.934	32.07	3	0	0	30.001	0	3.124	3.124	34.028	1	1	sometimes behave so strangely
100	175	TRUE	EN	Yes	57	Yes	4	0	0	33.881	0	0	0	21.918	0	2.489	2.489	37.311	1	2	sometimes behaves so strangely
100	172	TRUE	EN	Yes	30	No		0	0	57.937	0	0	0	21.936	0	1.981	1.981	31.584	1	1	Sometimes behaves so strangely
100	190	TRUE	EN	Yes	21	No		10.505	15.952	61.522	5	3.239	3.951	21.016	2	2.648	2.648	31.966	1	1	Sometimes behave so strangely.
100	145	TRUE	EN	Yes	64	Yes	5	0	0	31.894	0	0	0	22.17	0	2.849	2.849	37.557	1	4	sometimes behave so strangely
100	158	TRUE	EN	Yes	36	Yes	6	0	0	32.41	0	0	0	22.416	0	2.883	2.883	38.066	1	4	sometimes behave so strangely
100	168	TRUE	EN	Yes	57	Yes	4	0	0	31.927	0	0	0	34.345	0	1.889	1.889	45.579	1	2	Sometimes behave so strangely
100	173	TRUE	EN	Yes	36	Yes	15	0	0	32.522	0	0	0	21.345	0	2.081	2.081	33.736	1	4	Sometimes behave so strangely
100	145	TRUE	EN	Yes	43	Yes	4	0	0	32.628	0	0	0	23.422	0	4.246	4.246	34.862	1	4	sometimes behaves so strangely
100	151	TRUE	EN	Yes	41	Yes	10	0	0	31.178	0	0	0	20.887	0	1.498	1.498	34.819	1	1	Sometimes behave so strangely
100	171	TRUE	EN	Yes	67	Yes	28	0	0	31.558	0	0	0	24.476	0	3.194	3.194	32.439	1	2	Sometimes behave so strangely
100	143	TRUE	EN	Yes	35	Yes	2	0	0	47.952	0	0	0	22.423	0	1.485	1.485	32.208	1	3	Sometimes behaves so strangel
100	155	TRUE	EN	Yes	53	Yes	40	37.657	38.619	39.565	2	0	0	21.448	0	6.838	6.838	39.422	1	4	sometimes behave more strangely
100	222	TRUE	EN	Yes	68	Yes	3 years choir	0	0	33.13	0	10.811	14.934	24.283	2	2.12	2.12	49.24	1	4	Sometimes behave so strangely
100	194	TRUE	EN	Yes	36	No		0	0	76.15	0	33.585	33.585	38.1	1	1.324	1.324	33.685	1	2	Sometimes behave so strangely
100	174	TRUE	EN	Yes	58	No		0	0	32.163	0	0	0	21.087	0	2.342	2.342	34.312	1	5	Sometimes behaves so strangely
100	238	TRUE	EN	Yes	32	Yes	5	0	0	47.686	0	39.633	39.633	40.037	1	3.57	3.57	33.736	1	4	sometimes behave so strangely
100	157	TRUE	EN	Yes	48	Yes	3	0	0	36.314	0	0	0	29.655	0	2.219	2.219	31.687	1	1	sometimes behave so strangely
100	280	TRUE	EN	Yes	21	Yes	1	0	0	39.467	0	0	0	31.87	0	2.13	2.13	50.581	1	3	SOMETIMES BEHAVES SO STRANGELY
100	133	TRUE	EN	Yes	64	Yes	2	0	0	31.16	0	0	0	21.149	0	2.255	2.255	35.763	1	1	sometimes behave so strangely
100	166	TRUE	EN	Yes	28	Yes	10	0.606	2.738	50.928	2	0	0	29.95	0	26.944	26.944	34.686	1	1	sometimes behave so strangely.
100	257	TRUE	EN	Yes	30	Yes	8	1.09	1.09	37.608	1	0.915	14.724	22.556	2	3.524	3.524	46.541	1	3	Sometimes behave so strangely.
100	291	TRUE	EN	Yes	39	Yes	20	2.442	2.442	65.36	1	2.226	18.939	22.413	2	2.923	2.923	39.793	1	4	sometimes behave so strangely
100	267	TRUE	EN	Yes	19	Yes	3	36.462	48.29	50.772	10	27.105	28.889	31.072	8	3.154	41.984	42.983	2	3	sometimes behave so strangely
100	186	TRUE	EN	Yes	21	No		31.909	31.909	32.366	1	0	0	22.335	0	1.926	1.926	31.745	1	4	sometimes behave so strangely
100	233	TRUE	EN	Yes	31	Yes	7	0.783	37.128	38.258	3	22.158	26.615	27.318	3	2.245	2.245	39.345	1	4	Sometimes behave so strangely
100	292	TRUE	EN	Yes	62	Yes	3	0	0	102.001	0	19.76	19.76	21.428	1	2.337	2.337	53.604	1	3	Sometimes behave so strangely
100	132	TRUE	EN	Yes	33	Yes	2	0	0	31.652	0	20.54	20.54	21.309	1	1.651	1.651	33.378	1	4	sometimes behave so strangely
100	215	TRUE	EN	Yes	55	Yes	5	0	0	39.407	0	0	0	44.893	0	5.281	5.281	60.764	1	3	sometimes behave so strangely
100	306	TRUE	EN	Yes	30	Yes	3	15.877	22.43	37.811	2	11.896	11.896	24.128	1	2.785	2.785	39.551	1	3	Sometimes behave so strangely
100	157	TRUE	EN	Yes	41	Yes	5	4.685	4.685	58.416	1	0	0	21.564	0	1.624	1.624	35.415	1	1	Sometimes behave so strangely...
100	373	TRUE	EN	Yes	35	Yes	20	2.269	45.997	46.685	3	2.158	8.251	27.708	4	12.69	30.377	33.829	3	1	sometimes behave so strangely
100	286	TRUE	EN	Yes	28	Yes	1	11.328	11.328	32.761	1	10.196	10.196	23.051	1	2.744	2.744	96.238	1	2	sometimes behave so strangely
100	153	TRUE	EN	Yes	28	No		29.216	50.055	52.242	2	8.949	18.768	21.412	2	1.42	1.42	36.329	1	4	Sometimes behave so strangely.
100	277	TRUE	EN	Yes	29	Yes	9	4.938	4.938	54.98	1	0	0	64.011	0	0	0	35.43	0	4	Sometimes behave so strangely
100	171	TRUE	EN	Yes	49	Yes	10	17.339	17.339	31.541	1	10.781	26.948	28.19	2	2.013	52.073	53.205	2	2	sometimes behave so strangely.
100	129	TRUE	EN	Yes	27	No		31.067	31.067	35.531	1	23.298	23.298	24.226	1	0.442	29.141	30.85	5	3	sometimes behave so strangely
100	128	TRUE	EN	Yes	28	Yes	4	0	0	32.329	0	1.309	1.461	23.117	2	1.669	25.611	33.734	2	4	sometimes behave so strangely
100	130	TRUE	EN	Yes	41	No		2.532	3.02	31.343	2	3.923	3.923	20.791	1	1.416	1.416	32.375	1	2	sometimes behave so strangely
100	170	TRUE	EN	Yes	32	Yes	20	10.198	38.783	51.9	7	28.518	28.518	29.143	1	0.897	0.897	41.459	1	2	sometimes behave so strangely
100	147	TRUE	EN	Yes	31	No		0	0	31.467	0	13.086	13.086	20.51	1	1.192	1.192	33.12	1	4	Sometimes behaves so strangely.
100	132	TRUE	EN	Yes	45	Yes	9	0	0	32.477	0	0	0	21.01	0	1.814	1.814	32.858	1	4	Sometimes behave so strangely
100	163	TRUE	EN	Yes	68	Yes	12	0	0	31.713	0	0	0	21.415	0	3.864	3.864	55.663	1	1	sometimes behave so strangely
100	190	TRUE	EN	Yes	24	Yes	1	0	0	54.174	0	0	0	21.766	0	2.441	2.441	32.505	1	2	sometimes behaves so strangely
100	217	TRUE	EN	Yes	27	Yes	14	0	0	88.521	0	7.141	7.141	39.827	1	1.415	1.415	30.978	1	4	Sometimes behave so strangely
100	174	TRUE	EN	Yes	46	Yes	2	0	0	46.692	0	0	0	21.385	0	0	0	31.733	0	1	sometimes behaves so strangely
100	199	TRUE	EN	Yes	32	Yes	2	0	0	32.788	0	23.904	23.904	24.528	1	3.31	3.31	31.764	1	1	some time behave so strangely
100	234	TRUE	EN	Yes	24	Yes	5	0	0	53.651	0	31.859	31.859	32.702	1	6.139	6.139	48.265	1	4	sometimes behave so strangely
100	145	TRUE	EN	Yes	29	Yes	9	0.404	23.581	31.167	3	0	0	21.074	0	2.122	2.122	35.149	1	1	sometimes behave so strangely
100	165	TRUE	EN	Yes	38	Yes	8	0	0	37.05	0	0	0	21.273	0	1.507	1.507	33.428	1	4	Sometimes behave so strangely
100	327	TRUE	EN	Yes	64	No		0	0	39.785	0	0	0	21.829	0	2.422	2.422	80.268	1	4	Sometimes behave so strangely.
100	153	TRUE	EN	Yes	25	Yes	2	0	0	36.785	0	0	0	21.605	0	2.048	2.048	34.464	1	4	Sometimes behave so strangely
100	212	TRUE	EN	Yes	34	Yes	15	0	0	45.833	0	0	0	26.281	0	4.331	4.331	36.073	1	1	sometimes behaves so strangely
100	170	TRUE	EN	Yes	33	Yes	3	3.697	3.697	31.965	1	0	0	47.032	0	2.168	2.168	34.148	1	2	Sometimes behave so strangely
100	139	TRUE	EN	Yes	30	Yes	2	0	0	33.997	0	18.603	18.603	21.348	1	1.45	1.45	33.879	1	4	Sometimes behaves so strangely
100	147	TRUE	EN	Yes	20	Yes	4	0	0	31.279	0	11.607	20.793	21.292	2	1.916	1.916	31.037	1	3	sometimes behave so strangely
100	208	TRUE	EN	Yes	47	No		1.285	34.793	35.539	2	15.008	15.008	21.297	1	0	0	34.963	0	2	Sometimes behave so strangely.
100	217	TRUE	EN	Yes	38	Yes	1	0	0	33.441	0	0	0	24.227	0	4.572	4.572	40.848	1	2	sometimes behave so strangely
100	140	TRUE	EN	Yes	36	Yes	4	31.352	31.352	31.748	1	0	0	21.053	0	1.641	1.641	33.801	1	4	sometimes behave so strangely
100	235	TRUE	EN	Yes	48	Yes	30	0	0	56.402	0	0	0	55.781	0	1.285	1.285	35.595	1	1	sometimes behave so strangely
100	166	TRUE	EN	Yes	29	Yes	4	0	0	41.872	0	0	0	22.086	0	2.423	2.423	39.717	1	1	sometimes behave so strangely
100	163	TRUE	EN	Yes	51	Yes	35	0	0	47.228	0	21.251	21.251	22.794	1	2.028	2.028	34.35	1	1	sometimes behave so strangely
100	174	TRUE	EN	Yes	65	Yes	60	0	0	44.278	0	0	0	21.301	0	1.891	1.891	38.354	1	4	sometimes behave so strangely
100	170	TRUE	EN	Yes	66	Yes	10	0	0	31.179	0	0	0	21.737	0	2.378	2.378	43.038	1	4	sometimes behave so strangely
100	170	TRUE	EN	Yes	61	Yes	3	0	0	31.311	0	0	0	21.517	0	6.188	10.679	40.636	3	5	sometimes behaves so strangely
100	143	TRUE	EN	Yes	60	No		0	0	31.942	0	0	0	21.63	0	2.227	2.227	33.435	1	2	Sometimes behave so strangely
100	224	TRUE	EN	Yes	64	Yes	3	0	0	76.689	0	0	0	21.5	0	2.024	2.024	38.299	1	1	sometimes behave so strangely
100	168	TRUE	EN	Yes	59	Yes	40	5.442	32.25	45.15	2	14.595	14.595	21.519	1	2.657	2.657	42.969	1	1	sometimes behave so strangely
100	218	TRUE	EN	Yes	61	Yes	2	12.342	48.863	49.896	2	15.418	17.41	22.816	2	2.161	2.161	62.422	1	2	sometimes behaved so strangely.
100	188	TRUE	EN	Yes	66	Yes	25	12.747	12.747	32.907	1	9.684	9.684	22.279	1	3.299	3.299	53.125	1	5	sometimes behave so strangely
100	192	TRUE	EN	Yes	75	Yes	6	12.301	49.069	49.576	3	0	0	21.345	0	2.876	2.876	38.94	1	2	sometimes behaves so strangely
100	166	TRUE	EN	Yes	62	Yes	4	0	0	31.945	0	0	0	21.1	0	2.436	2.436	35.809	1	3	sometimes behave so strangely
100	194	TRUE	EN	Yes	72	No		0	0	39.229	0	0	0	22.107	0	3.131	3.131	43.646	1	1	sometimes behave so strangely
100	162	TRUE	EN	Yes	60	Yes	55	0	0	31.805	0	0	0	24.86	0	2.304	2.304	37.891	1	1	sometimes behaves so strangely
100	219	TRUE	EN	Yes	66	No		37.068	37.068	37.955	1	0	0	22.721	0	2.449	2.449	55.365	1	4	sometimes behave so strangely
100	163	TRUE	EN	Yes	57	Yes	3	0	0	32.212	0	0	0	21.619	0	1.829	1.829	36.068	1	3	sometimes behave so strangely
100	204	TRUE	EN	Yes	64	Yes	25	5.71	40.899	42.095	2	0	0	23.457	0	2.858	2.858	68.617	1	4	sometimes behave so strangly.
100	159	TRUE	EN	Yes	60	Yes	12	0	0	32.064	0	0	0	30.276	0	2.748	2.748	35.752	1	4	sometimes behave so strangely
100	160	TRUE	EN	Yes	61	Yes	15	0	0	31.619	0	0	0	21.027	0	2.027	19.467	31.952	2	1	sometimes behaved so strangely
100	167	TRUE	EN	Yes	59	Yes	4	0	0	32.619	0	0	0	22.023	0	2.742	2.742	36.144	1	1	sometimes behave so strangely
100	175	TRUE	EN	Yes	62	Yes	10	7.018	7.018	31.864	1	0	0	21.27	0	3.142	3.142	37.448	1	5	Sometimes behave so strangely
100	150	TRUE	EN	Yes	67	Yes	3	0	0	31.839	0	0	0	21.538	0	0	0	41.144	0	4	sometimes behave so strangely
100	151	TRUE	EN	Yes	63	Yes	4	19.643	33.602	34.421	3	20.844	20.844	22.082	1	1.13	30.705	31.59	4	1	sometimes behave so strangely
100	165	TRUE	EN	Yes	58	No		11.76	30.566	31.684	2	0	0	22.085	0	1.866	1.866	32.236	1	4	Sometimes behave so strangely.
100	227	TRUE	EN	Yes	69	Yes	8	0	0	46.77	0	0	0	21.91	0	2.008	2.008	40.423	1	5	Sometimes behave so strangely
100	250	TRUE	EN	Yes	77	No		0	0	31.485	0	0	0	25.051	0	11.251	99.399	106.678	2	4	Sometimes behaved so strangely.
100	213	TRUE	EN	Yes	66	Yes	57	0	0	36.516	0	0	0	22.313	0	2.715	2.715	55.652	1	5	sometimes behave so strangely
100	275	TRUE	EN	Yes	74	Yes	2	31.439	33.415	37.652	2	9.927	22.361	23.92	4	3.347	84.963	95.548	2	1	SOMETIMES BEHAVE SO STRANGELY
100	217	TRUE	EN	Yes	69	Yes	10	42.771	42.771	43.293	1	0	0	22.097	0	2.52	2.52	40.943	1	2	sometimes behave so strangely
100	325	TRUE	EN	Yes	65	Yes	10	0	0	85.594	0	12.256	12.256	25.404	1	2.914	2.914	32.382	1	2	Sometimes behave so strangely.
100	172	TRUE	EN	Yes	58	Yes	10	4.952	26.008	31.95	2	7.473	7.473	22.875	1	3.051	3.051	34.559	1	2	sometimes behaves so strangely
100	155	TRUE	EN	Yes	58	Yes	12	19.601	19.601	31.944	1	0	0	21.47	0	1.91	1.91	34.05	1	4	sometimes behaves so strangely
100	226	TRUE	EN	Yes	56	Yes	3	0	0	86.063	0	0	0	21.181	0	2.633	2.633	39.699	1	1	sometimes behaves so strangely
100	196	TRUE	EN	Yes	68	Yes	10	0	0	31.502	0	0	0	21.573	0	3.888	3.888	50.445	1	2	Sometimes behaved so strangely
100	193	TRUE	EN	Yes	66	Yes	12	1.964	29.682	31.902	12	6.536	13.736	21.974	4	1.432	55.385	56.437	2	4	Sometimes behave so strangely
100	176	TRUE	EN	Yes	65	Yes	3	0	0	32.652	0	0	0	21.339	0	4.335	4.335	32.488	1	4	sometimes behaved so strangely
100	220	TRUE	EN	Yes	58	No		0	0	39.185	0	0	0	23.822	0	4.104	4.104	39.926	1	4	sometimes behave so strangely
100	290	TRUE	EN	Yes	66	Yes	5	0	0	33	0	0	0	27.908	0	2.007	75.622	87.309	2	4	Sometimes behave so strangely.
100	199	TRUE	EN	Yes	59	Yes	10	0	0	31.242	0	0	0	34.524	0	2.295	2.295	36.398	1	3	sometimes behave so strangely
100	275	TRUE	EN	Yes	59	Yes	15	35.806	35.806	39.031	1	0	0	23.793	0	1.65	1.65	83.698	1	4	sometimes behave so strangely
100	196	TRUE	EN	Yes	56	Yes	40	5.402	7.258	53.262	3	9.561	10.584	23.217	4	4.642	4.642	39.53	1	4	sometimes behave so strangely
100	167	TRUE	EN	Yes	72	Yes	3	0	0	36.401	0	0	0	21.307	0	2.312	2.312	43.985	1	1	sometimes behave so strangely
100	287	TRUE	EN	Yes	58	No		0	0	54.515	0	0	0	24.34	0	2.066	2.066	43.761	1	4	Sometimes behave so strangely.
100	189	TRUE	EN	Yes	64	Yes	60	0	0	31.23	0	0	0	22.398	0	6.918	6.918	31.878	1	3	sometimes behave so strangely
100	243	TRUE	EN	Yes	59	Yes	3	30.639	30.639	32.116	1	16.574	36.344	61.918	2	6.386	6.386	88.425	1	5	sometimes behaves so strangely
