# Supplementary material for: Does age affect perception of the Speech-to-Song Illusion?
Source: PLoS One. 2021 Apr 19;16(4):e0250042. doi: 10.1371/journal.pone.0250042 (PMC8055000; doi:10.1371/journal.pone.0250042)
Supplement: S1 Data — (ZIP) [file pone.0250042.s001.zip › AnonData-3-Studies/Data_Study_3_anon-Old-MTurk.csv]

Progress	Duration (in seconds)	Finished	User Language	Information Statement Processing Neighbors in Speech Perception and Production The Department of Psychology at the University of Kansas supports the practice of protection for human subjects participating in research. The following information is provided for you to decide whether you wish to participate in the present study. You should be aware that even if you agree to participate, you are free…	What is your age (in years)?	What is the first language you learned to speak?	Do you have musical experience (have you played an instrument, participated in choir, etc.)?	How many years of musical experience do you have (how many years have you played an instrument, participated in choir, etc.)?	Timing - First Click	Timing - Last Click	Timing - Page Submit	Timing - Click Count	Timing - First Click	Timing - Last Click	Timing - Page Submit	Timing - Click Count	Indicate as quickly as you can when you experience the illusion.When the audio is d	Timing - First Click	Timing - Last Click	Timing - Page Submit	Timing - Click Count	What phrase was being repeated in the audio file?
Progress	Duration (in seconds)	Finished	UserLanguage	Q2	Q24	Q3	Q4	Q5	Q18_First Click	Q18_Last Click	Q18_Page Submit	Q18_Click Count	Q9_First Click	Q9_Last Click	Q9_Page Submit	Q9_Click Count	Q22	Q23_First Click	Q23_Last Click	Q23_Page Submit	Q23_Click Count	Q12
100	162	TRUE	EN	Yes	57	English	No		0	0	35.317	0	0	0	22.202	0	I did NOT experience the illusion.	29.706	29.706	31.785	1	sometimes behaves so strangely
100	153	TRUE	EN	Yes	64	English	No		0	0	34.056	0	0	0	21.252	0	I did NOT experience the illusion.	30.902	30.902	36.24	1	sometimes behave so strangely
100	156	TRUE	EN	Yes	64	English	No		0	0	35.399	0	0	0	25.023	0	I did NOT experience the illusion.	14.562	14.562	30.052	1	Sometimes behave so strangely.
100	137	TRUE	EN	Yes	65	English	No		30.464	30.464	31.512	1	0	0	22.675	0	I did NOT experience the illusion.	23.424	23.424	28.269	1	Sometimes behaved so strangely
100	262	TRUE	EN	Yes	66	english	No		1.311	1.311	116.038	1	6.849	6.849	23.393	1	I did NOT experience the illusion.	9.637	15.708	28.981	4	sometime behave so stranly
100	144	TRUE	EN	Yes	66	english	No		27.883	27.883	45.691	1	5.685	5.685	21.83	1	I did NOT experience the illusion.	29.175	29.175	31.567	1	sometimes behave so strangely
100	189	TRUE	EN	Yes	66	English	No		0	0	32.357	0	0	0	63.731	0	I did NOT experience the illusion.	28.517	28.517	31.816	1	Sometimes behaved so strangely.
100	232	TRUE	EN	Yes	66	english	No		0	0	63.561	0	0	0	22.256	0	I did NOT experience the illusion.	33.195	33.195	34.277	1	sometimes behaved so strangley
100	469	TRUE	EN	Yes	66	English	No		0	0	209.487	0	0	0	106.183	0	I did NOT experience the illusion.	28.928	28.928	30.47	1	Sometimes behaves so strangely.
100	157	TRUE	EN	Yes	68	English	No		0	0	38.17	0	0	0	25.564	0	I did NOT experience the illusion.	12.386	27.122	32.792	3	sometimes behave so strangely
100	129	TRUE	EN	Yes	69	English	No		0	0	32.201	0	0	0	21.623	0	I did NOT experience the illusion.	28.796	28.796	30.649	1	sometimes behave so strangely
100	131	TRUE	EN	Yes	70	english	No		0	0	39.118	0	0	0	21.606	0	I did NOT experience the illusion.	28.854	28.854	29.912	1	sometimes behaves so strangely
100	154	TRUE	EN	Yes	57	English	Yes	8	0	0	40.302	0	0	0	22.948	0	I did NOT experience the illusion.	28.974	28.974	31.091	1	sometimes behave so strangely
100	150	TRUE	EN	Yes	58	english	Yes	1	0	0	31.504	0	0	0	21.688	0	I did NOT experience the illusion.	28.847	28.847	29.861	1	sometimes behave so strangely
100	185	TRUE	EN	Yes	58	English	Yes	1	0	0	52.029	0	0	0	23.776	0	I did NOT experience the illusion.	29.238	29.238	31.484	1	Sometimes behaves so strangely
100	165	TRUE	EN	Yes	59	English	Yes	10	0	0	43.887	0	0	0	23.553	0	I did NOT experience the illusion.	29.155	29.155	30.851	1	Sometimes behave so strangely
100	199	TRUE	EN	Yes	59	english	Yes	10	0	0	32.006	0	0	0	36.599	0	I did NOT experience the illusion.	18.303	18.303	32.332	1	sometimes behave so strangely
100	169	TRUE	EN	Yes	60	English	Yes	15	17.255	21.644	48.022	3	9.971	11.031	26.698	7	I did NOT experience the illusion.	18.6	18.6	29.718	1	Sometimes behave so straingly
100	211	TRUE	EN	Yes	60	English	Yes	3	1.635	10.513	59.081	3	5.608	5.608	22.836	1	I did NOT experience the illusion.	29.302	29.302	30.75	1	Sometimes behave so strangely
100	195	TRUE	EN	Yes	61	English	Yes	6	0	0	34.48	0	0	0	37.63	0	I did NOT experience the illusion.	20.501	28.894	30.933	3	sometimes behave so strangely
100	222	TRUE	EN	Yes	61	Bengali	Yes	18	0	0	49.582	0	0	0	32.489	0	I did NOT experience the illusion.	29.235	29.235	30.544	1	sometimes behave so strangely
100	236	TRUE	EN	Yes	61	english	Yes	5	0	0	65.656	0	0	0	90.216	0	I did NOT experience the illusion.	29.231	29.231	30.653	1	sometimes behave so strangely
100	184	TRUE	EN	Yes	61	english	Yes	1	0	0	41.45	0	0	0	21.345	0	I did NOT experience the illusion.	24.001	24.001	28.708	1	sometimes behave so strangely
100	490	TRUE	EN	Yes	61	English	Yes	5	0	0	68.094	0	0	0	23.886	0	I did NOT experience the illusion.	29.121	29.121	30.767	1	Sometimes behaves so strangely
100	185	TRUE	EN	Yes	63	English	Yes	10	2.594	22.002	45.901	6	4.045	8.556	21.601	3	I did NOT experience the illusion.	30.858	30.858	31.801	1	Sometimes behave so strangely
100	140	TRUE	EN	Yes	63	English	Yes	2	0	0	31.607	0	4.75	4.75	22.252	1	I did NOT experience the illusion.	9.572	27.381	28.487	5	Sometimes behave so strangely
100	194	TRUE	EN	Yes	64	English	Yes	40	0	0	47.692	0	0	0	23.436	0	I did NOT experience the illusion.	29.721	29.721	32.3	1	Sometimes behave so strangely
100	218	TRUE	EN	Yes	64	English	Yes	30	34.549	82.109	83.325	5	9.111	18.262	21.76	2	I did NOT experience the illusion.	28.69	28.69	29.991	1	sometimes behave so strangely
100	217	TRUE	EN	Yes	64	English	Yes	5	0	0	80.515	0	0	0	24.829	0	I did NOT experience the illusion.	31.011	31.011	32.283	1	Sometimes behave so strangely
100	275	TRUE	EN	Yes	64	English	Yes	4	0	0	46.04	0	0	0	23.233	0	I did NOT experience the illusion.	30.784	30.784	35.178	1	sometimes behave so strangely
100	216	TRUE	EN	Yes	65	English	Yes	4	0	0	39.701	0	0	0	23.602	0	I did NOT experience the illusion.	29.311	29.311	30.493	1	"Sometimes behave so strangley."
100	196	TRUE	EN	Yes	65	english	Yes	20	0	0	43.636	0	21.48	21.48	25.167	1	I did NOT experience the illusion.	28.736	28.736	30.389	1	sometimes behave so strangely
100	145	TRUE	EN	Yes	65	English	Yes	3	0	0	34.987	0	0	0	21.276	0	I did NOT experience the illusion.	30.273	30.273	31.429	1	Sometimes behave so strangely
100	200	TRUE	EN	Yes	66	English	Yes	4	0	0	48.313	0	0	0	32.224	0	I did NOT experience the illusion.	29.304	29.304	30.871	1	sometimes behave so strangely
100	230	TRUE	EN	Yes	67	English	Yes	19	1.368	32.902	41.737	7	0.959	31.906	33.932	4	I did NOT experience the illusion.	8.633	11.13	28.836	2	Sometimes behave so strangely
100	254	TRUE	EN	Yes	67	English	Yes	25	0	0	64.677	0	0	0	38.289	0	I did NOT experience the illusion.	8.915	20.961	29.957	2	sometimes behave so strangely
100	146	TRUE	EN	Yes	67	English	Yes	20	26.433	26.433	46.054	1	0	0	21.328	0	I did NOT experience the illusion.	29.382	29.382	30.728	1	Sometimes behave so strangely
100	161	TRUE	EN	Yes	67	English	Yes	5	0	0	37.147	0	0	0	22.326	0	I did NOT experience the illusion.	17.49	32.786	34.239	2	Sometimes behaved so strangely
100	300	TRUE	EN	Yes	68	english	Yes	4	5.833	5.833	109.718	1	12.986	12.986	63.219	1	I did NOT experience the illusion.	30.458	30.458	32.333	1	Sometimes behave so strangely
100	353	TRUE	EN	Yes	68	English	Yes	2	0	0	150.33	0	52.511	84.713	87.862	2	I did NOT experience the illusion.	32.332	32.332	33.438	1	Sometimes behave so strangely
100	313	TRUE	EN	Yes	69	English	Yes	3	0	0	43.216	0	18.435	18.435	22.091	1	I did NOT experience the illusion.	28.322	28.322	29.464	1	Sometimes behave so strangely
100	209	TRUE	EN	Yes	69	English	Yes	5	0	0	71.179	0	25.198	25.198	27.805	1	I did NOT experience the illusion.	15.746	28.871	31.796	5	Sometimes behave so strangely.
100	246	TRUE	EN	Yes	69	English	Yes	60	0	0	43.095	0	0	0	67.821	0	I did NOT experience the illusion.	30.1	30.1	31.887	1	sometimes behaved so strangely
100	389	TRUE	EN	Yes	70	english	Yes	8	0	0	286.818	0	0	0	22.009	0	I did NOT experience the illusion.	2.684	2.684	28.388	1	Sometimes Behave so strangely.
100	260	TRUE	EN	Yes	73	English	Yes	66	0	0	39.666	0	15.201	15.201	26.865	1	I did NOT experience the illusion.	30.075	30.075	32.1	1	sometimes behave so strangely
100	181	TRUE	EN	Yes	73	English	Yes	25	0	0	32.898	0	0	0	21.254	0	I did NOT experience the illusion.	7.093	7.093	30.653	1	Sometimes behave so strangely
100	160	TRUE	EN	Yes	74	English	Yes	1	0	0	34.647	0	0	0	23.786	0	I did NOT experience the illusion.	27.924	27.924	29.954	1	sometimes behaved so strangely
100	266	TRUE	EN	Yes	56	English	No		0	0	63.497	0	0	0	28.141	0	I experienced the illusion	45.513	45.513	46.972	1	Sometimes behave so strangely
100	728	TRUE	EN	Yes	57	English	No		0	0	47.108	0	22.659	22.659	25.084	1	I experienced the illusion	6.701	6.701	28.611	1	sometimes behave so strangely
100	268	TRUE	EN	Yes	57	English	No		0	0	99.426	0	0	0	24.89	0	I experienced the illusion	11.742	11.742	32.634	1	sometimes behaved so strangely
100	288	TRUE	EN	Yes	58	English	No		0	0	33.693	0	0	0	23.265	0	I experienced the illusion	13.809	13.809	31.31	1	sometimes behave so strangely
100	318	TRUE	EN	Yes	60	English	No		14.412	41.393	47.569	8	7.473	16.619	24.711	6	I experienced the illusion	18.647	26.01	77.863	3	sometimes behave so strangely
100	178	TRUE	EN	Yes	60	English	No		10.39	11.643	33.752	2	22.657	22.657	24.833	1	I experienced the illusion	21.229	28.519	30.868	5	sometimes behave so strangely
100	171	TRUE	EN	Yes	60	English	No		18.166	18.166	46.196	1	0	0	21.634	0	I experienced the illusion	6.763	6.763	28.449	1	Sometimes behave so strangely
100	131	TRUE	EN	Yes	60	English	No		15.473	15.473	32.143	1	0	0	23.569	0	I experienced the illusion	4.428	4.428	28.784	1	Sometimes behave so strangely
100	239	TRUE	EN	Yes	60	English	No		0	0	93.855	0	0	0	25.077	0	I experienced the illusion	8.443	8.443	28.948	1	sometimes behave so strangely
100	297	TRUE	EN	Yes	61	english	No		0	0	71.101	0	0	0	58.784	0	I experienced the illusion	6.235	6.235	29.991	1	Sometimes behaves so strangely.
100	201	TRUE	EN	Yes	62	English	No		0	0	43.688	0	0	0	21.753	0	I experienced the illusion	13.409	13.409	28.466	1	Sometimes behave so strangely.
100	221	TRUE	EN	Yes	63	English	No		0	0	31.31	0	50.99	50.99	60.528	1	I experienced the illusion	14.492	14.492	29.134	1	Sometimes behave so strangely.
100	193	TRUE	EN	Yes	63	english	No		0	0	38.877	0	12.149	12.149	24.227	1	I experienced the illusion	13.925	13.925	29.537	1	sometimes behave so strangley
100	167	TRUE	EN	Yes	65	English	No		0	0	32.945	0	0	0	21.68	0	I experienced the illusion	23.977	23.977	53.63	1	Sometimes behave so strangely
100	229	TRUE	EN	Yes	65	English	No		4.129	9.242	57.371	2	3.016	13.433	48.03	2	I experienced the illusion	16.05	16.05	29.47	1	Sometimes behaved so strangely...
100	215	TRUE	EN	Yes	65	English	No		0	0	75.053	0	0	0	22.276	0	I experienced the illusion	16.136	16.136	31.503	1	sometimes behaved so strangley
100	154	TRUE	EN	Yes	67	English	No		0	0	36.974	0	0	0	27.255	0	I experienced the illusion	21.71	21.85	28.457	2	sometimes behave so strangely
100	214	TRUE	EN	Yes	68	English	No		0	0	94.809	0	0	0	23.037	0	I experienced the illusion	16.63	16.63	30.725	1	Sometimes behave so strangely
100	146	TRUE	EN	Yes	68	english	No		4.786	4.786	36.259	1	11.285	25.072	25.905	2	I experienced the illusion	20.734	20.734	29.203	1	sometimes behave so strangely
100	125	TRUE	EN	Yes	68	English	No		0	0	31.516	0	0	0	21.26	0	I experienced the illusion	13.057	13.057	28.215	1	sometimes behaved so strangely
100	238	TRUE	EN	Yes	72	English	No		0	0	55.174	0	0	0	22.553	0	I experienced the illusion	17.632	17.632	31.1	1	Sometimes behave so strangely
100	189	TRUE	EN	Yes	56	english	Yes	3	0	0	57.901	0	0	0	22.32	0	I experienced the illusion	26.94	26.94	28.198	1	sometime behave so strangely
100	193	TRUE	EN	Yes	56	English	Yes	5	47.369	47.369	77.583	1	0	0	24.127	0	I experienced the illusion	16.699	16.699	28.518	1	sometimes behave so strangely
100	168	TRUE	EN	Yes	56	English	Yes	10	2.99	2.99	33.802	1	3.468	3.468	21.943	1	I experienced the illusion	16.099	26.609	29.025	4	sometimes behave so strangely
100	217	TRUE	EN	Yes	57	english	Yes	52	0	0	32.098	0	0	0	24.101	0	I experienced the illusion	12.368	12.368	31.567	1	sometimes behave so strangely
100	169	TRUE	EN	Yes	57	english	Yes	12	0	0	31.519	0	0	0	23.063	0	I experienced the illusion	9.546	9.546	28.435	1	sometimes behave so strangely
100	212	TRUE	EN	Yes	57	English	Yes	10	0	0	32.656	0	0	0	21.762	0	I experienced the illusion	22.051	22.051	28.193	1	sometimes behaves so strangely
100	334	TRUE	EN	Yes	57	English	Yes	3	0	0	111.312	0	0	0	21.187	0	I experienced the illusion	17.83	17.83	28.688	1	Sometimes behaves so strangely
100	507	TRUE	EN	Yes	58	English	Yes	7	5.243	305.194	314.122	7	29.799	29.799	32.613	1	I experienced the illusion	18.696	18.696	28.547	1	Sometime behave so strangely
100	204	TRUE	EN	Yes	58	english	Yes	2	0	0	36.088	0	0	0	23.279	0	I experienced the illusion	10.841	10.841	31.656	1	sometimes behave so strangely
100	299	TRUE	EN	Yes	58	English	Yes	3	0	0	31.834	0	21.741	22.837	23.215	2	I experienced the illusion	2.365	12.028	28.332	2	Sometimes behave so strangely
100	138	TRUE	EN	Yes	58	English	Yes	45	25.272	25.272	31.245	1	0	0	21.143	0	I experienced the illusion	16.766	16.766	29.625	1	Sometimes behave so strangely
100	183	TRUE	EN	Yes	58	English	Yes	2	2.477	13.06	40.628	5	1.626	15.025	22.353	6	I experienced the illusion	28.412	28.412	30.863	1	sometimes behave so strangely
100	259	TRUE	EN	Yes	58	English	Yes	10	7.078	45.18	72.201	2	26.791	26.791	33.646	1	I experienced the illusion	8.501	26.527	29.28	8	Sometimes behave so strangely
100	412	TRUE	EN	Yes	59	English	Yes	45	0	0	31.693	0	0	0	96.669	0	I experienced the illusion	6.406	13.829	29.523	2	sometimes behave so strangely
100	186	TRUE	EN	Yes	59	English	Yes	50	0	0	31.687	0	0	0	48.371	0	I experienced the illusion	22.6	22.6	28.383	1	Sometimes behave so strangely
100	182	TRUE	EN	Yes	59	English	Yes	2	12.644	20.203	41.104	3	2.451	7.763	23.399	3	I experienced the illusion	7.098	7.098	30.414	1	sometimes behaved so strangely
100	177	TRUE	EN	Yes	60	English	Yes	12	3.641	37.793	38.527	2	18.499	18.499	21.582	1	I experienced the illusion	10.656	24.743	28.543	4	Sometimes behave so strangely
100	259	TRUE	EN	Yes	60	English	Yes	3	0	0	59.199	0	0	0	39.887	0	I experienced the illusion	11.066	11.066	31.737	1	Sometimes behave so strangely
100	168	TRUE	EN	Yes	60	English	Yes	45	2.221	2.221	33.467	1	0	0	21.972	0	I experienced the illusion	9.246	14.772	28.907	2	sometimes behave so strangely
100	159	TRUE	EN	Yes	60	English	Yes	30	4.987	28.817	31.36	3	9.628	9.628	21.364	1	I experienced the illusion	1.69	19.591	29.182	4	Sometimes behave so strangely
100	295	TRUE	EN	Yes	60	English	Yes	15	0	0	156.107	0	0	0	22.268	0	I experienced the illusion	8.476	8.476	28.688	1	sometimes behave so strangely
100	140	TRUE	EN	Yes	60	English	Yes	15	0	0	31.682	0	0	0	21.711	0	I experienced the illusion	9.772	9.772	28.482	1	sometimes behave so strangely
100	160	TRUE	EN	Yes	60	English	Yes	2	0	0	31.575	0	0	0	21.033	0	I experienced the illusion	10.692	13.486	28.444	2	Sometimes behave so strangely.
100	250	TRUE	EN	Yes	60	English	Yes	35	0	0	51.92	0	0	0	33.613	0	I experienced the illusion	18.34	18.34	30.9	1	Sometimes behave so strangly
100	329	TRUE	EN	Yes	60	English	Yes	5	7.332	7.332	61.97	1	0	0	38.626	0	I experienced the illusion	4.37	10.156	32.615	3	sometimes behaved so strangely
100	168	TRUE	EN	Yes	60	English	Yes	45	0	0	38.036	0	0	0	25.323	0	I experienced the illusion	11.103	11.103	29.824	1	Sometimes behaved so strangely
100	175	TRUE	EN	Yes	60	English	Yes	4	0	0	46.001	0	0	0	23.113	0	I experienced the illusion	21.924	21.924	29.255	1	Sometimes behaved so strangely
100	173	TRUE	EN	Yes	60	english	Yes	25	5.034	38.821	52.742	2	6.385	25.084	26.107	2	I experienced the illusion	15.048	15.048	28.197	1	Sometimes behaves so strangely
100	151	TRUE	EN	Yes	61	English	Yes	4	0	0	33.232	0	0	0	22.241	0	I experienced the illusion	8.492	8.492	29.214	1	Some times behave so strangely.
100	187	TRUE	EN	Yes	61	English	Yes	2	0.076	0.076	60.335	1	17.759	17.759	34.574	1	I experienced the illusion	18.031	18.031	28.934	1	sometimes behave so strangely
100	223	TRUE	EN	Yes	61	English	Yes	4	0	0	45.981	0	0	0	27.897	0	I experienced the illusion	10.619	10.619	34.718	1	Sometimes behave so strangely
100	198	TRUE	EN	Yes	61	English	Yes	8	37.981	37.981	39.44	1	14.299	14.299	23.091	1	I experienced the illusion	8.601	8.601	34.987	1	Sometimes behave so strangely
100	123	TRUE	EN	Yes	61	English	Yes	8	0	0	31.317	0	0	0	21.311	0	I experienced the illusion	10.354	10.354	29.266	1	sometimes behave so strangely
100	190	TRUE	EN	Yes	61	English	Yes	1	0	0	56.457	0	0	0	22.598	0	I experienced the illusion	18.957	18.957	29.601	1	Sometimes behave so strangely
100	153	TRUE	EN	Yes	61	Bengali	Yes	18	5.959	5.959	32.876	1	0	0	25.838	0	I experienced the illusion	29.153	29.153	31.342	1	sometimes behave so strangely
100	195	TRUE	EN	Yes	61	English	Yes	20	0	0	38.319	0	0	0	23.35	0	I experienced the illusion	8.711	27.463	28.701	2	sometimes behave so strangely
100	314	TRUE	EN	Yes	61	English	Yes	4	0	0	102.616	0	0	0	24.026	0	I experienced the illusion	11.642	11.642	29.571	1	Sometimes behaved so strangely
100	293	TRUE	EN	Yes	61	english	Yes	45	70.468	70.468	70.796	1	0	0	21.736	0	I experienced the illusion	5.827	5.827	28.336	1	sometimes behaves so strangely
100	135	TRUE	EN	Yes	62	English	Yes	3	0	0	32.332	0	0	0	21.846	0	I experienced the illusion	26.741	26.741	28.146	1	sometimes behave so strangely
100	210	TRUE	EN	Yes	62	English	Yes	2	8.968	67.033	68.093	3	16.58	16.58	21.78	1	I experienced the illusion	5.974	14.742	29.619	2	Sometimes behave so strangely
100	177	TRUE	EN	Yes	62	English	Yes	18	0	0	53.016	0	0	0	22.228	0	I experienced the illusion	10.935	10.935	30.217	1	sometimes behaved so strangely
100	160	TRUE	EN	Yes	62	English	Yes	4	0	0	32.301	0	0	0	21.153	0	I experienced the illusion	5.481	5.481	28.602	1	Sometimes behaves so strangly
100	230	TRUE	EN	Yes	62	English	Yes	4	0	0	59.486	0	0	0	25.536	0	I experienced the illusion	29.186	29.186	30.996	1	Sometimes behaves so strangly
100	151	TRUE	EN	Yes	62	English	Yes	4	0	0	33.007	0	0	0	23.691	0	I experienced the illusion	29.502	29.502	30.746	1	Sometimes behaves so strangly
100	175	TRUE	EN	Yes	63	English	Yes	6	4.971	33.376	36.747	8	1.51	35.625	37.301	2	I experienced the illusion	13.97	13.97	29.279	1	Sometimes behave so strangely
100	170	TRUE	EN	Yes	63	English	Yes	10	0	0	32.461	0	0	0	35.875	0	I experienced the illusion	8.406	8.406	32.661	1	Sometimes behave so strangely
100	207	TRUE	EN	Yes	63	English	Yes	2	6.661	12.796	54.357	2	2.457	6.305	26.352	2	I experienced the illusion	8.95	8.95	28.178	1	Sometimes behave so strangely
100	191	TRUE	EN	Yes	63	English	Yes	10	0	0	34.282	0	0	0	21.967	0	I experienced the illusion	18.07	28.712	30.357	2	Sometimes behave so strangely
100	177	TRUE	EN	Yes	63	English	Yes	2	44.606	44.606	48.526	1	0	0	22.3	0	I experienced the illusion	13.294	24.658	28.989	4	Sometimes behave so strangely
100	185	TRUE	EN	Yes	63	english	Yes	6	0	0	36.805	0	16.921	16.921	22.778	1	I experienced the illusion	20.061	20.061	32.944	1	sometimes behave so strangely
100	141	TRUE	EN	Yes	63	English	Yes	5	4.374	4.374	32.348	1	8.101	8.101	24.443	1	I experienced the illusion	11.198	16.004	29.741	6	sometimes behave so strangely
100	179	TRUE	EN	Yes	63	English	Yes	6	0	0	42.082	0	0	0	21.454	0	I experienced the illusion	10.575	10.575	28.233	1	Sometimes behave so strangely
100	261	TRUE	EN	Yes	64	ENGLISH	Yes	12	0	0	131.533	0	12.695	12.695	27.885	1	I experienced the illusion	15.54	23.76	28.748	2	SOMETIMES BEHAVE SO STRANGELY
100	129	TRUE	EN	Yes	64	ENGLISH	Yes	12	11.642	23.179	31.767	3	0	0	21.262	0	I experienced the illusion	13.998	17.467	29.959	2	SOMETIMES BEHAVE SO STRANGELY
100	173	TRUE	EN	Yes	64	English	Yes	56	0	0	33.659	0	0	0	24.016	0	I experienced the illusion	16.498	16.498	28.999	1	Sometimes behave so strangely
100	134	TRUE	EN	Yes	64	English	Yes	8	0	0	31.97	0	0	0	21.357	0	I experienced the illusion	7.508	7.508	28.151	1	Sometimes behave so strangely
100	171	TRUE	EN	Yes	64	English	Yes	2	5.481	5.481	44.239	1	0	0	36.045	0	I experienced the illusion	9.264	9.264	29.991	1	Sometimes behave so strangely.
100	155	TRUE	EN	Yes	65	English	Yes	50	0	0	31.769	0	0	0	21.434	0	I experienced the illusion	10.698	22.969	29.644	3	Sometimes behave so strangely
100	186	TRUE	EN	Yes	65	English	Yes	5	6.552	27.594	45.119	4	0	0	21.341	0	I experienced the illusion	15.793	15.793	29.153	1	sometimes behave so strangely
100	180	TRUE	EN	Yes	65	English	Yes	30	0	0	32.191	0	0	0	22.438	0	I experienced the illusion	10.661	10.661	29.399	1	sometimes behave so strangely
100	205	TRUE	EN	Yes	65	English	Yes	20	35.299	35.299	44.849	1	0	0	21.37	0	I experienced the illusion	19.864	19.864	28.929	1	Sometimes behave so strangely
100	182	TRUE	EN	Yes	65	English	Yes	25	0	0	45.839	0	0	0	22.779	0	I experienced the illusion	7.935	26.359	28.188	7	sometimes behaved so strangely
100	243	TRUE	EN	Yes	65	english	Yes	35	0	0	120.591	0	27.007	27.007	28.214	1	I experienced the illusion	25.319	28.978	29.29	2	Sometimes behaves so strangely
100	173	TRUE	EN	Yes	66	English	Yes	63	0	0	40.688	0	0	0	23.618	0	I experienced the illusion	18.861	18.861	28.655	1	sometimes behave so strangely
100	139	TRUE	EN	Yes	66	english	Yes	2	0	0	31.388	0	0	0	21.528	0	I experienced the illusion	6.421	6.421	28.246	1	Sometimes behave so strangely
100	219	TRUE	EN	Yes	66	English	Yes	4	25.428	30.86	34.817	11	47.649	56.326	57.624	7	I experienced the illusion	22.441	27.651	29.043	3	Sometimes behaved so strangely
100	162	TRUE	EN	Yes	66	english	Yes	3	13.7	13.7	40.092	1	0	0	21.601	0	I experienced the illusion	9.375	9.375	28.617	1	sometimes behaved so strangely
100	201	TRUE	EN	Yes	67	English	Yes	63	28.076	28.076	31.3	1	0	0	22.448	0	I experienced the illusion	7.658	13.377	29.5	2	Sometimes behave so strangely
100	216	TRUE	EN	Yes	68	english	Yes	25	35.308	35.308	78.891	1	9.047	9.047	23.117	1	I experienced the illusion	8.181	8.181	28.79	1	sometime behavial so strangly
100	199	TRUE	EN	Yes	68	English	Yes	1	0	0	67.382	0	0	0	27.303	0	I experienced the illusion	9.044	9.044	28.435	1	Sometimes behave so strangely
100	196	TRUE	EN	Yes	68	English	Yes	48	0	0	84.263	0	0	0	20.941	0	I experienced the illusion	7.748	17.916	28.583	2	Sometimes behave so strangely
100	166	TRUE	EN	Yes	68	English	Yes	55	0	0	36.788	0	0	0	21.498	0	I experienced the illusion	9.646	9.646	30.238	1	sometimes behave so strangely
100	227	TRUE	EN	Yes	68	English	Yes	60	31.626	31.626	33.474	1	9.264	9.264	22.696	1	I experienced the illusion	8.112	8.112	30.402	1	Sometimes behaved so strangely
100	168	TRUE	EN	Yes	68	English	Yes	15	0	0	38.49	0	0	0	20.777	0	I experienced the illusion	14.76	21.835	29.363	2	Sometimes behaved so strangely.
100	142	TRUE	EN	Yes	69	English	Yes	4	0	0	41.574	0	0	0	21.383	0	I experienced the illusion	15.986	15.986	29.612	1	sometimes behave so strangely
100	129	TRUE	EN	Yes	69	English	Yes	2	0	0	33.939	0	0	0	21.429	0	I experienced the illusion	7.254	7.254	28.58	1	Sometimes behave so strangely
100	166	TRUE	EN	Yes	69	English	Yes	1	0	0	33.902	0	0	0	21.696	0	I experienced the illusion	13.686	13.686	30.2	1	Sometimes behave so strangely
100	259	TRUE	EN	Yes	69	English	Yes	3	0	0	105.468	0	0	0	35.25	0	I experienced the illusion	14.27	14.27	28.822	1	Sometimes behave so strangely
100	254	TRUE	EN	Yes	69	ENGLISH	Yes	8	0	0	47.673	0	0	0	33.688	0	I experienced the illusion	11.38	32.074	33.765	2	sometimes behave so strangely
100	164	TRUE	EN	Yes	69	English	Yes	8	0	0	32.188	0	0	0	23.397	0	I experienced the illusion	8.695	8.695	29.759	1	sometimes behave so strangely
100	186	TRUE	EN	Yes	70	English	Yes	55	0	0	35.211	0	0	0	22.333	0	I experienced the illusion	44.681	44.681	46.556	1	sometimes behaved so strangely
100	224	TRUE	EN	Yes	71	English	Yes	10	0	0	49.295	0	0	0	29.99	0	I experienced the illusion	8.607	8.607	28.237	1	Sometimes behave so strangely
100	226	TRUE	EN	Yes	71	English	Yes	2	0	0	105.231	0	16.947	16.947	22.176	1	I experienced the illusion	15.861	23.129	30.458	2	sometimes behave so strangely.
100	294	TRUE	EN	Yes	74	English	Yes	20	0	0	58.446	0	0	0	21.763	0	I experienced the illusion	9.038	9.038	30.042	1	sometimes behaved so strangely
100	201	TRUE	EN	Yes	77	English	Yes	3	11.729	11.729	32.353	1	0	0	21.761	0	I experienced the illusion	11.227	11.227	29.264	1	Sometimes behave so strangely.
