# Supplementary material for: Does age affect perception of the Speech-to-Song Illusion?
Source: PLoS One. 2021 Apr 19;16(4):e0250042. doi: 10.1371/journal.pone.0250042 (PMC8055000; doi:10.1371/journal.pone.0250042)
Supplement: S1 Data — (ZIP) [file pone.0250042.s001.zip › AnonData-3-Studies/Data_Study_3_anon-Young-SONA.csv]

Progress	Duration (in seconds)	Finished	UserLanguage	Q2	Q24	Q3	Q4	Q5	Q18_First Click	Q18_Last Click	Q18_Page Submit	Q18_Click Count	Q9_First Click	Q9_Last Click	Q9_Page Submit	Q9_Click Count	Q22	Q23_First Click	Q23_Last Click	Q23_Page Submit	Q23_Click Count	Q12
Progress	Duration (in seconds)	Finished	User Language	Consent?	What is your age (in years)?	What is the first language you learned to speak?	Do you have musical experience (have you played an instrument, participated in choir, etc.)?	Years of musical experience?	Timing - First Click	Timing - Last Click	Timing - Page Submit	Timing - Click Count	Timing - First Click	Timing - Last Click	Timing - Page Submit	Timing - Click Count	Indicate as quickly as you can when you experience the illusion.When the audio is d	Timing - First Click	Timing - Last Click	Timing - Page Submit	Timing - Click Count	What phrase was being repeated in the audio file?
100	132	TRUE	EN	Yes	19	English	Yes	7	19.641	19.641	31.196	1	0	0	24.13	0	I experienced the illusion	5.024	5.024	28.329	1	"Sometimes behave so strangely"
100	163	TRUE	EN	Yes	19	English	Yes	10 years	0	0	34.321	0	0	0	25.193	0	I experienced the illusion	14.801	28.423	30.119	2	some times behaved so strangley
100	168	TRUE	EN	Yes	18	English	Yes	3 years	23.594	37.011	43.578	2	0	0	22.431	0	I experienced the illusion	27.644	27.644	29.005	1	Sometimes behave so strangely
100	129	TRUE	EN	Yes	18	English	Yes	3 years	0	0	38.356	0	0	0	21.401	0	I experienced the illusion	27.534	27.534	32.028	1	Sometimes behave so strangely
100	143	TRUE	EN	Yes	18	English	Yes	8	14.486	32.639	33.515	3	17.954	21.107	22.011	2	I experienced the illusion	12.34	14.727	29.076	2	sometimes behave so strangely
100	138	TRUE	EN	Yes	21	English	Yes	3 years	0	0	32.085	0	0	0	25.452	0	I experienced the illusion	9.694	9.694	29.388	1	sometimes behave so strangely
100	234	TRUE	EN	Yes	20	English	Yes	4	0	0	34.927	0	0	0	21.506	0	I experienced the illusion	11.538	11.538	29.207	1	Sometimes behave so strangely
100	153	TRUE	EN	Yes	18	English	Yes	2	0	0	31.287	0	0	0	21.451	0	I experienced the illusion	9.533	9.533	30.851	1	sometimes behave so strangely
100	383	TRUE	EN	Yes	18	english	Yes	3	0	0	46.014	0	0	0	252.489	0	I experienced the illusion	10.986	10.986	28.077	1	sometimes behave so strangely
100	520	TRUE	EN	Yes	18	english	Yes	3	322.95	322.95	360.747	1	0	0	21.238	0	I experienced the illusion	3.208	3.208	29.331	1	sometimes behave so strangely
100	120	TRUE	EN	Yes	18	English	Yes	10	0	0	35.613	0	0	0	22.49	0	I experienced the illusion	6.992	6.992	28.376	1	Sometimes behave so strangely
100	136	TRUE	EN	Yes	20	Korean	Yes	8	9.17	9.17	32.923	1	0	0	20.726	0	I experienced the illusion	15.1	15.1	28.29	1	sometimes behave so strangely
100	124	TRUE	EN	Yes	20	English	Yes	3	0	0	31.129	0	0	0	29.693	0	I experienced the illusion	19.614	19.614	28.484	1	Sometimes behave so strangely
100	165	TRUE	EN	Yes	18	English	Yes	9 years	0	0	34.04	0	0	0	21.013	0	I experienced the illusion	10.307	10.307	28.685	1	Sometimes behave so strangely
100	252	TRUE	EN	Yes	18	English	Yes	12	0	0	34.858	0	0	0	30.41	0	I experienced the illusion	23.412	23.412	30.703	1	sometimes behave so strangely
100	188	TRUE	EN	Yes	18	English	Yes	4 years	0	0	46.795	0	0	0	37.76	0	I experienced the illusion	14.495	14.495	28.084	1	Sometimes behave so strangely
100	233	TRUE	EN	Yes	18	English	Yes	1	36.876	36.876	37.333	1	16.17	16.17	22.063	1	I experienced the illusion	9.5	9.5	28.503	1	Sometimes behave so strangely
100	121	TRUE	EN	Yes	18	english	No		4.343	8.321	31.346	2	3.36	3.36	21.757	1	I experienced the illusion	16.601	16.601	29.285	1	sometimes behave so strangely
100	136	TRUE	EN	Yes	18	English	No		0	0	31.207	0	0	0	22.737	0	I experienced the illusion	30.003	30.003	31.021	1	sometimes behave so strangely
100	121	TRUE	EN	Yes	18	english	No		0	0	31.723	0	0	0	27.627	0	I experienced the illusion	6.512	6.512	28.055	1	sometimes behave so strangely
100	139	TRUE	EN	Yes	20	english	Yes	10	0	0	43.098	0	3.97	17.359	23.078	2	I experienced the illusion	10.494	10.494	29.553	1	sometimes behave so strangely
100	164	TRUE	EN	Yes	19	Mandarin	Yes	8 Years	2.961	5.766	31.255	2	0	0	24.654	0	I experienced the illusion	15.012	15.012	33.927	1	Sometimes behave so strangely
100	166	TRUE	EN	Yes	18	english	Yes	11	7.137	7.137	46.258	1	0	0	21.471	0	I experienced the illusion	19.719	19.719	32.09	1	sometimes behave so strangely
100	211	TRUE	EN	Yes	18	English	Yes	6	0	0	32.684	0	0	0	33.963	0	I experienced the illusion	19.172	19.172	28.674	1	Sometimes behave so strangely
100	133	TRUE	EN	Yes	20	english	Yes	bassoon 6years	0	0	36.204	0	0	0	23.858	0	I experienced the illusion	17.354	17.354	28.259	1	sometimes behave so strangely
100	158	TRUE	EN	Yes	19	English	No		0	0	45.669	0	0	0	23.124	0	I experienced the illusion	11.812	11.812	28.777	1	Sometimes behave so strangely
100	139	TRUE	EN	Yes	18	English	Yes	3	0	0	32.901	0	0	0	21.257	0	I experienced the illusion	12.721	12.721	29.109	1	Sometimes behave so strangely
100	128	TRUE	EN	Yes	18	English	No		0	0	33.415	0	0	0	24.913	0	I experienced the illusion	23.372	28.359	28.943	2	Sometimes behave so strangely
100	219	TRUE	EN	Yes	19	English	Yes	9 years	0	0	52.393	0	0	0	24.876	0	I experienced the illusion	21.132	21.132	28.784	1	sometimes behave so strangely
100	202	TRUE	EN	Yes	18	English	Yes	3	0	0	49.139	0	0	0	60.573	0	I experienced the illusion	5.624	5.624	35.196	1	sometimes behave so strangely
100	260	TRUE	EN	Yes	20	English	Yes	1	0	0	123.065	0	0	0	25.846	0	I experienced the illusion	24.875	24.875	29.94	1	sometimes behave so strangely
100	152	TRUE	EN	Yes	19	English	Yes	13	0	0	34.836	0	0	0	25.962	0	I experienced the illusion	6.376	6.376	28.19	1	sometimes behave so strangely
100	145	TRUE	EN	Yes	19	Vietnamese	No		0	0	31.849	0	0	0	29.967	0	I experienced the illusion	25.738	25.738	28.56	1	sometimes behave so strangely
100	176	TRUE	EN	Yes	21	English	Yes	2	19.277	32.379	33.514	8	1.6	17.792	25.473	7	I experienced the illusion	16.317	16.317	29.139	1	sometimes behave so strangely
100	183	TRUE	EN	Yes	19	english	Yes	7	0	0	34.847	0	0	0	21.241	0	I experienced the illusion	29.304	29.304	30.537	1	sometimes behave so strangely
100	169	TRUE	EN	Yes	19	english	Yes	4	0	0	35.365	0	0	0	22.393	0	I experienced the illusion	13.055	13.055	28.861	1	sometimes behave so strangely
100	164	TRUE	EN	Yes	18	English	Yes	I did Choir for 7 years, and played guitar for two years when I was younger.	0	0	31.954	0	0	0	21.785	0	I experienced the illusion	9.455	9.455	29.396	1	Sometimes behave so strangely
100	187	TRUE	EN	Yes	20	English	Yes	15	0	0	31.247	0	0	0	20.758	0	I experienced the illusion	13.905	13.905	28.287	1	Sometimes behave so strangely
100	212	TRUE	EN	Yes	19	English	Yes	10	0	0	32.119	0	0	0	41.037	0	I experienced the illusion	21.541	21.541	28.646	1	Sometimes behave so strangely
100	198	TRUE	EN	Yes	18	English	Yes	8 years	79.321	79.321	79.764	1	22.313	22.544	28.473	2	I experienced the illusion	19.382	25.07	28.562	2	Sometimes behave so strangely
100	136	TRUE	EN	Yes	19	English	Yes	10	0	0	33.603	0	0	0	25.965	0	I experienced the illusion	9.244	9.244	29.816	1	Sometimes behave so strangely
100	192	TRUE	EN	Yes	18	English	Yes	3 years	0	0	44.601	0	0	0	29.381	0	I experienced the illusion	19.238	19.238	29.541	1	Sometimes behave so strangely
100	131	TRUE	EN	Yes	19	English	Yes	1 year	0	0	31.971	0	0	0	21.282	0	I experienced the illusion	24.629	24.629	28.369	1	Sometimes behave so strangely
100	134	TRUE	EN	Yes	18	English	Yes	7	30.761	30.761	31.429	1	0	0	21.3	0	I experienced the illusion	9.122	9.122	28.368	1	Sometimes behave so strangely
100	218	TRUE	EN	Yes	19	English	No		0	0	49.788	0	0	0	22.369	0	I experienced the illusion	19.181	19.181	28.347	1	sometimes behave so strangely
100	145	TRUE	EN	Yes	19	English	Yes	9	0	0	34.54	0	0	0	21.039	0	I experienced the illusion	6.157	6.157	28.322	1	Sometimes behave so strangely
100	148	TRUE	EN	Yes	19	English	Yes	9	0	0	36.005	0	0	0	21.666	0	I experienced the illusion	5.889	5.889	55.5	1	sometimes behave so strangely
100	152	TRUE	EN	Yes	18	English	Yes	12	0	0	31.888	0	0	0	22.099	0	I experienced the illusion	13.286	18.801	34.804	2	Sometimes behave so strangely
100	167	TRUE	EN	Yes	18	english	Yes	7	0	0	38.396	0	0	0	31.125	0	I experienced the illusion	8.343	8.343	28.832	1	sometimes behave so strangely
100	233	TRUE	EN	Yes	18	english	Yes	7	0	0	50.525	0	0	0	25.074	0	I experienced the illusion	17.876	17.876	31.148	1	sometimes behave so strangely
100	232	TRUE	EN	Yes	18	english	Yes	7	0	0	37.336	0	0	0	22.411	0	I experienced the illusion	8.98	8.98	29.562	1	sometimes behave so strangely
100	139	TRUE	EN	Yes	20	Vietnamese	Yes	5	0	0	59.398	0	0	0	21.062	0	I experienced the illusion	11.263	25.777	28.07	2	Sometimes behave so strangely
100	146	TRUE	EN	Yes	18	english	No		0	0	56.912	0	0	0	23.533	0	I experienced the illusion	16.783	16.783	29.277	1	sometimes behave so strangely
100	125	TRUE	EN	Yes	18	english	No		0	0	31.232	0	0	0	22.324	0	I experienced the illusion	4.699	4.699	28.012	1	sometimes behave so strangely
100	159	TRUE	EN	Yes	19	english	Yes	10	0	0	34.002	0	0	0	30.734	0	I experienced the illusion	10.222	10.222	48.668	1	sometimes behave so strangely
100	221	TRUE	EN	Yes	18	English	Yes	8	22.054	22.054	116.704	1	19.526	19.526	21.095	1	I experienced the illusion	14.326	14.326	29.233	1	sometimes behave so strangely
100	157	TRUE	EN	Yes	19	English	Yes	8	30.93	31.437	51.981	2	4.779	10.273	21.447	4	I experienced the illusion	16.348	16.348	28.325	1	sometimes behave so strangely
100	124	TRUE	EN	Yes	19	English	Yes	1	0	0	33.98	0	0	0	21.182	0	I experienced the illusion	13.885	13.885	27.971	1	Sometimes behave so strangely
100	168	TRUE	EN	Yes	18	english	No		5.903	23.326	38.715	2	3.443	3.443	22.596	1	I experienced the illusion	9.37	23.985	28.666	5	sometimes behave so strangely
100	139	TRUE	EN	Yes	20	chinese	Yes	2	0	0	38.575	0	0	0	28.473	0	I experienced the illusion	1.965	1.965	30.118	1	Sometimes behave so strangely
100	234	TRUE	EN	Yes	18	Spanish	No		0	0	35.68	0	21.53	21.53	22.105	1	I experienced the illusion	31.78	31.78	32.829	1	Sometimes behave so strangely
100	123	TRUE	EN	Yes	20	english	Yes	3	0	0	32.882	0	0	0	23.7	0	I experienced the illusion	28.951	28.951	30.146	1	sometimes behave so strangely
100	124	TRUE	EN	Yes	19	english	Yes	2	0	0	31.744	0	0	0	21.268	0	I experienced the illusion	11.393	26.255	31.833	5	sometimes behave so strangely
100	124	TRUE	EN	Yes	19	english	Yes	2	0	0	30.958	0	0	0	24.041	0	I experienced the illusion	3.968	3.968	28.851	1	sometimes behave so strangely
100	117	TRUE	EN	Yes	18	English	Yes	1	0	0	31.53	0	0	0	21.441	0	I experienced the illusion	12.724	12.724	27.769	1	Sometimes behave so strangely
100	136	TRUE	EN	Yes	18	English	No		0	0	33.04	0	0	0	21.204	0	I experienced the illusion	17.429	17.429	35.718	1	Sometimes behave so strangely
100	149	TRUE	EN	Yes	18	English	No		11.443	32.607	33.086	2	0	0	29.376	0	I experienced the illusion	7.301	7.301	29.214	1	Sometimes behave so strangely
100	195	TRUE	EN	Yes	25	English	Yes	8 years	0	0	36.514	0	0	0	21.547	0	I experienced the illusion	11.127	17.693	28.853	2	sometimes behave so strangely
100	182	TRUE	EN	Yes	25	Chinese	Yes	10	0	0	72.934	0	0	0	24.34	0	I experienced the illusion	8.25	8.25	29.695	1	Sometimes behave so strangely
100	155	TRUE	EN	Yes	18	English	No		1.448	1.448	33.527	1	0	0	20.774	0	I experienced the illusion	22.231	22.231	29.245	1	Sometimes behave so strangely
100	212	TRUE	EN	Yes	19	English	Yes	7 years	0	0	57.107	0	0	0	29.621	0	I experienced the illusion	22.247	22.247	29.372	1	sometimes behave so strangely
100	140	TRUE	EN	Yes	19	English	Yes	3	0	0	32.881	0	0	0	21.619	0	I experienced the illusion	13.371	13.371	28.671	1	sometimes behave so strangely
100	272	TRUE	EN	Yes	18	English	Yes	8 years	11.736	37.953	39.033	8	2.648	19.248	21.329	2	I experienced the illusion	6.475	27.303	81.948	5	Sometimes behave so strangely
100	183	TRUE	EN	Yes	20	Arabic	No		34.664	34.664	36.188	1	0	0	25	0	I experienced the illusion	25.923	25.923	28.111	1	sometimes behave so strangely
100	138	TRUE	EN	Yes	20	English	Yes	9	0	0	34.047	0	0	0	27.23	0	I experienced the illusion	10.573	10.573	35.726	1	sometimes behave so strangely
100	120	TRUE	EN	Yes	20	English	Yes	9	0	0	31.661	0	0	0	20.952	0	I experienced the illusion	5.091	5.091	30.138	1	sometimes behave so strangely
100	13431	TRUE	EN	Yes	21	English	Yes	About five years	0	0	371.741	0	0	0	9142	0	I experienced the illusion	10.612	32.273	32.537	4	Sometimes behave so strangely
100	153	TRUE	EN	Yes	20	English	Yes	15	0	0	37.827	0	0	0	20.886	0	I experienced the illusion	9.066	9.066	28.389	1	sometimes behave so strangely
100	126	TRUE	EN	Yes	19	English	Yes	12	0	0	31.562	0	0	0	21.692	0	I experienced the illusion	10.098	10.098	28.299	1	Sometimes behave so strangely
100	202	TRUE	EN	Yes	22	Chinese	No		0	0	42.642	0	0	0	26.663	0	I experienced the illusion	9.058	13.108	30.027	4	sometimes behave so strangely
100	186	TRUE	EN	Yes	18	english	Yes	2	0	0	47.786	0	0	0	23.609	0	I experienced the illusion	12.853	16.651	29.626	2	sometimes behave so strangely
100	271	TRUE	EN	Yes	19	english	No		0	0	32.35	0	0	0	28.364	0	I experienced the illusion	10.616	28.447	29.144	5	Sometimes behave so strangely
100	183	TRUE	EN	Yes	19	English	Yes	6	0	0	52.791	0	0	0	41.916	0	I experienced the illusion	12.086	12.086	28.643	1	sometimes behave so strangely
100	188	TRUE	EN	Yes	18	English	Yes	14	0	0	32.192	0	0	0	22.449	0	I experienced the illusion	23.685	26.277	30.556	2	Sometimes behave so strangely
100	148	TRUE	EN	Yes	18	English	Yes	5	0	0	35.327	0	0	0	24.082	0	I experienced the illusion	8.874	8.874	32.52	1	Sometimes behave so strangely.
100	164	TRUE	EN	Yes	19	English	Yes	8	0	0	32.248	0	7.893	14.573	21.994	11	I experienced the illusion	5.019	5.019	29.369	1	Sometimes behave so strangely.
100	254	TRUE	EN	Yes	18	Korean	Yes	5	42.53	42.53	43.827	1	0	0	44.498	0	I experienced the illusion	8.082	11.287	28.705	2	Sometimes behave so strangely.
100	134	TRUE	EN	Yes	18	English	Yes	9+	4.503	4.503	31.098	1	0	0	21.689	0	I experienced the illusion	9.8	9.8	28.049	1	sometimes behave so strangly
100	180	TRUE	EN	Yes	19	English	Yes	4	36.375	36.375	39.25	1	9.094	9.094	25.121	1	I experienced the illusion	19.656	23.965	28.627	3	sometimes behave so strangly
100	156	TRUE	EN	Yes	19	english	No		4.932	11.724	40.681	9	0	0	21.475	0	I experienced the illusion	7.082	25.202	28.879	13	sometimes behave so strangly
100	242	TRUE	EN	Yes	21	Chinese	No		0	0	127.427	0	0	0	21.491	0	I experienced the illusion	9.439	15.068	29.162	3	sometimes behave so strongely
100	552	TRUE	EN	Yes	18	English	Yes	9 years	0	0	30.751	0	0	0	21.393	0	I experienced the illusion	10.091	10.091	409.137	1	sometimes behave so suddenly
100	147	TRUE	EN	Yes	19	English	Yes	1	0	0	32.115	0	0	0	27.611	0	I experienced the illusion	21.127	27.163	27.992	4	sometimes behave strangley
100	199	TRUE	EN	Yes	19	English and Cantonese (at the same time)	Yes	14	0	0	34.116	0	0	0	69.356	0	I experienced the illusion	6.573	26.261	29.942	7	Sometimes behaved so strangely
100	177	TRUE	EN	Yes	18	English	No		0	0	34.8	0	0	0	23.095	0	I experienced the illusion	7.593	7.593	29.242	1	Sometimes behaved so strangely
100	125	TRUE	EN	Yes	18	English	Yes	2	0	0	32.667	0	0	0	21.724	0	I experienced the illusion	7.795	7.795	29.011	1	Sometimes behaved so strangely
100	138	TRUE	EN	Yes	18	english	Yes	3	1.447	1.447	32.074	1	20.835	20.835	21.4	1	I experienced the illusion	16.296	28.132	28.713	2	Sometimes behaved so strangely
100	316	TRUE	EN	Yes	18	English	Yes	7 years	0	0	46.904	0	0	0	45.131	0	I experienced the illusion	14.568	14.568	30.534	1	Sometimes behaved so strangely
100	272	TRUE	EN	Yes	26	English	Yes	22	70.279	70.279	70.943	1	16.899	59.037	83.523	2	I experienced the illusion	16.065	16.065	41.107	1	sometimes behaved so strangely
100	199	TRUE	EN	Yes	18	English	Yes	8	0	0	42.838	0	0	0	43.088	0	I experienced the illusion	35.956	35.956	36.761	1	Sometimes behaved so strangely
100	129	TRUE	EN	Yes	18	English	Yes	8	0	0	35.009	0	0	0	21.678	0	I experienced the illusion	12.436	12.436	30.402	1	Sometimes behaved so strangely
100	185	TRUE	EN	Yes	18	english	No		0	0	32.704	0	0	0	22.195	0	I experienced the illusion	8.006	8.006	29.227	1	Sometimes behaved so strangely
100	152	TRUE	EN	Yes	18	english	No		0	0	32.143	0	0	0	21.316	0	I experienced the illusion	8.315	8.315	33.705	1	sometimes behaved so strangely
100	155	TRUE	EN	Yes	18	English	Yes	2 years	0	0	43.451	0	0	0	20.761	0	I experienced the illusion	19.674	19.674	28.113	1	Sometimes behaved so strangely
100	143	TRUE	EN	Yes	18	English	Yes	9 years	0	0	34.257	0	0	0	21.097	0	I experienced the illusion	5.163	5.163	28.922	1	Sometimes behaved so strangely
100	170	TRUE	EN	Yes	18	English	Yes	7	0	0	33.696	0	0	0	21.765	0	I experienced the illusion	11.986	11.986	29.807	1	Sometimes behaved so strangely
100	156	TRUE	EN	Yes	18	English	Yes	8	5.575	5.575	32.924	1	12.614	12.614	21.5	1	I experienced the illusion	7.926	7.926	28.364	1	Sometimes behaved so strangely
100	200	TRUE	EN	Yes	18	English	Yes	7 years	0	0	32.429	0	0	0	22.918	0	I experienced the illusion	28.765	28.765	30.788	1	Sometimes behaved so strangely
100	191	TRUE	EN	Yes	18	English	Yes	5	0	0	33.041	0	0	0	21.275	0	I experienced the illusion	20.097	23.558	27.954	2	Sometimes behaved so strangely
100	167	TRUE	EN	Yes	18	English	Yes	8 years	7.048	7.048	32.114	1	5.374	5.374	43.345	1	I experienced the illusion	11.273	11.273	29.08	1	sometimes behaved so strangly
100	264	TRUE	EN	Yes	18	English	Yes	3	0	0	38.061	0	0	0	148.016	0	I experienced the illusion	17.59	24.568	28.769	5	Sometimes behaves so strangely
100	143	TRUE	EN	Yes	20	Vietnamese	No		1.023	32.12	33.803	52	6.903	20.65	21.657	17	I experienced the illusion	9.003	13.066	31.102	3	sometimes behaves so strangely
100	138	TRUE	EN	Yes	18	Indonesian	Yes	5	0	0	32.184	0	0	0	21.862	0	I experienced the illusion	6.986	21.008	34.291	2	Sometimes behaves so strangely
100	119	TRUE	EN	Yes	18	English	No		26.162	26.162	33.889	1	4.531	4.531	21.114	1	I experienced the illusion	8.967	15.944	28.072	5	Sometimes behaves so strangely
100	123	TRUE	EN	Yes	19	English	Yes	16	0	0	30.909	0	0	0	21.346	0	I experienced the illusion	13.461	13.461	27.914	1	Sometimes behaves so strangely
100	251	TRUE	EN	Yes	19	English	Yes	7	33.254	33.254	60.206	1	0	0	21.878	0	I experienced the illusion	17.787	17.787	30.784	1	Sometimes behaves so strangely.
100	137	TRUE	EN	Yes	19	English	No		0	0	32.443	0	0	0	24.996	0	I experienced the illusion	11.914	11.914	28.749	1	sometimes I behave so strangely
100	133	TRUE	EN	Yes	19	english	Yes	15	0	0	36.289	0	0	0	21.627	0	I experienced the illusion	0.832	11.394	30.578	2	sometimes I behave so strangely
100	201	TRUE	EN	Yes	20	english	Yes	2	0	0	35.556	0	0	0	25.312	0	I experienced the illusion	10.174	10.174	31.555	1	sometimes I behave so strangely
100	177	TRUE	EN	Yes	18	English	Yes	5	0	0	36.325	0	0	0	23.679	0	I experienced the illusion	16.425	16.425	28.601	1	Sometimes I behave so strangely
100	148	TRUE	EN	Yes	18	English	Yes	6 years	0	0	32.007	0	0	0	22.223	0	I experienced the illusion	7.176	24.819	29.214	3	sometimes i behave so strangely
100	238	TRUE	EN	Yes	18	English	Yes	1	0	0	64.974	0	0	0	27.824	0	I experienced the illusion	26.474	26.474	28.949	1	Sometimes I behave so strangely
100	199	TRUE	EN	Yes	18	English	Yes	7	0	0	54.094	0	0	0	21.164	0	I experienced the illusion	14.158	18.382	28.434	2	Sometimes I behave so strangely
100	313	TRUE	EN	Yes	18	English	Yes	7	0	0	63.097	0	0	0	28.031	0	I experienced the illusion	18.809	18.809	61.004	1	Somtimes behave so strangely
100	224	TRUE	EN	Yes	20	english	No		0	0	40.976	0	0	0	24.577	0	I did NOT experience the illusion.	30.214	30.214	32.472	1	"Sometimes behave so strangely"
100	175	TRUE	EN	Yes	18	English	Yes	1	0	0	84.78	0	0	0	21.716	0	I did NOT experience the illusion.	3.291	3.291	28.926	1	Some times behave so strangely
100	153	TRUE	EN	Yes	18	English	Yes	2	0	0	32.674	0	0	0	23.297	0	I did NOT experience the illusion.	20.002	20.002	28.428	1	Sometime behave so strangely
100	129	TRUE	EN	Yes	19	english	Yes	3	2.382	2.382	32.092	1	0	0	21.946	0	I did NOT experience the illusion.	8.509	8.509	29.723	1	sometimes behave so stangely
100	131	TRUE	EN	Yes	18	English	No		0	0	38.193	0	0	0	21.522	0	I did NOT experience the illusion.	27.637	27.637	28.744	1	Sometimes behave so stragely
100	175	TRUE	EN	Yes	18	English	Yes	2	0	0	47.412	0	0	0	23.979	0	I did NOT experience the illusion.	27.638	27.638	29.821	1	Sometimes behave so strangely
100	153	TRUE	EN	Yes	18	English	Yes	13	36.332	36.332	36.7	1	0	0	21.442	0	I did NOT experience the illusion.	28.643	28.643	30.219	1	sometimes behave so strangely
100	172	TRUE	EN	Yes	18	English	Yes	I have 4 years of playing the flute.	0	0	31.86	0	0	0	20.832	0	I did NOT experience the illusion.	23.712	28.676	29.777	3	Sometimes behave so strangely
100	167	TRUE	EN	Yes	18	English	Yes	2	0	0	32.142	0	0	0	27.766	0	I did NOT experience the illusion.	28.876	28.876	29.79	1	Sometimes behave so strangely
100	146	TRUE	EN	Yes	21	English	Yes	6	0	0	33.023	0	0	0	32.476	0	I did NOT experience the illusion.	29.212	29.212	30.207	1	Sometimes behave so strangely
100	170	TRUE	EN	Yes	18	English	Yes	5 years	0	0	31.674	0	0	0	23.943	0	I did NOT experience the illusion.	28.095	28.095	29.283	1	sometimes behave so strangely
100	121	TRUE	EN	Yes	19	english	No		0	0	31.62	0	12.427	13.901	22.439	3	I did NOT experience the illusion.	20.203	22.542	28.667	2	sometimes behave so strangely
100	171	TRUE	EN	Yes	18	English	No		0	0	33.677	0	0	0	23.338	0	I did NOT experience the illusion.	30.502	30.502	31.401	1	Sometimes behave so strangely
100	162	TRUE	EN	Yes	18	English	No		0	0	39.397	0	0	0	22.061	0	I did NOT experience the illusion.	28.729	28.729	29.988	1	Sometimes behave so strangely
100	375	TRUE	EN	Yes	18	English	No		0	0	42.719	0	0	0	162.699	0	I did NOT experience the illusion.	21.757	21.757	65.69	1	sometimes behave so strangely
100	195	TRUE	EN	Yes	18	English	No		0	0	56.512	0	0	0	27.282	0	I did NOT experience the illusion.	21.353	21.353	29.044	1	sometimes behave so strangely
100	129	TRUE	EN	Yes	18	english	Yes	4	0	0	31.553	0	0	0	20.981	0	I did NOT experience the illusion.	5.986	5.986	28.981	1	sometimes behave so strangely
100	263	TRUE	EN	Yes	19	English	No		0	0	35.239	0	0	0	33.807	0	I did NOT experience the illusion.	10.648	26.562	35.111	6	Sometimes behave so strangely
100	144	TRUE	EN	Yes	18	English	Yes	2	0	0	35.243	0	0	0	23.258	0	I did NOT experience the illusion.	30.776	30.776	31.71	1	Sometimes behave so strangely
100	187	TRUE	EN	Yes	19	english	Yes	7	0	0	50.329	0	0	0	52.428	0	I did NOT experience the illusion.	30.23	32.449	33.346	3	sometimes behave so strangely
100	189	TRUE	EN	Yes	18	english	Yes	11	0	0	49.335	0	0	0	25.136	0	I did NOT experience the illusion.	17.214	17.214	29.165	1	sometimes behave so strangely
100	142	TRUE	EN	Yes	19	English	Yes	2	0	0	48.111	0	0	0	22.626	0	I did NOT experience the illusion.	19.662	19.662	30.337	1	Sometimes behave so strangely
100	140	TRUE	EN	Yes	18	English	Yes	6	1.706	1.706	33.775	1	0	0	35.001	0	I did NOT experience the illusion.	10.855	10.855	32.077	1	Sometimes behave so strangely
100	252	TRUE	EN	Yes	18	English	Yes	12	0	0	51.006	0	0	0	23.014	0	I did NOT experience the illusion.	30.399	30.399	32.033	1	sometimes behave so strangely
100	146	TRUE	EN	Yes	18	English	Yes	6	0	0	37.365	0	21.05	21.05	21.791	1	I did NOT experience the illusion.	4.583	20.076	28.516	5	Sometimes behave so strangely
100	131	TRUE	EN	Yes	18	English	Yes	6	0	0	32.848	0	0	0	30.846	0	I did NOT experience the illusion.	22.593	22.593	28.138	1	Sometimes behave so strangely
100	162	TRUE	EN	Yes	18	English	No		0	0	40.428	0	15.026	26.089	26.892	2	I did NOT experience the illusion.	5.156	29.797	30.897	2	Sometimes behave so strangely
100	134	TRUE	EN	Yes	19	English	No		2.226	2.226	31.356	1	0	0	21.673	0	I did NOT experience the illusion.	28.045	28.045	29.871	1	sometimes behave so strangely
100	342	TRUE	EN	Yes	18	English	Yes	4 years	0	0	38.586	0	0	0	21.705	0	I did NOT experience the illusion.	20.402	34.805	36.818	2	Sometimes behave so strangely
100	155	TRUE	EN	Yes	20	Vietnamese	Yes	5 years	0	0	38.574	0	0	0	21.147	0	I did NOT experience the illusion.	31.031	31.031	31.995	1	Sometimes behave so strangely
100	135	TRUE	EN	Yes	19	english	Yes	5	0	0	32.006	0	0	0	22.352	0	I did NOT experience the illusion.	30.01	30.587	31.457	2	sometimes behave so strangely
100	159	TRUE	EN	Yes	19	English	No		27.352	27.352	34.122	1	4.25	15.762	21.148	3	I did NOT experience the illusion.	12.948	30.332	31.532	2	Sometimes behave so strangely
100	135	TRUE	EN	Yes	18	English	Yes	4	0	0	31.739	0	0	0	22.07	0	I did NOT experience the illusion.	28.267	28.267	29.472	1	sometimes behave so strangely
100	118	TRUE	EN	Yes	18	english	Yes	4	0.302	29.197	30.523	2	0.853	0.853	24.596	1	I did NOT experience the illusion.	6.362	6.362	27.642	1	sometimes behave so strangely
100	141	TRUE	EN	Yes	18	Telugu	Yes	9	3.685	3.685	38.4	1	27.955	27.955	28.355	1	I did NOT experience the illusion.	10.485	10.485	29.345	1	Sometimes behave so strangely
100	150	TRUE	EN	Yes	21	english	Yes	4	0	0	46.473	0	24.995	24.995	25.805	1	I did NOT experience the illusion.	30.857	30.857	32.211	1	sometimes behave so strangely
100	136	TRUE	EN	Yes	18	English	Yes	7	0	0	31.449	0	0	0	24.95	0	I did NOT experience the illusion.	17.063	23.195	30.031	2	Sometimes behave so strangely
100	2364	TRUE	EN	Yes	21	chinese	Yes	2	0	0	51.48	0	0	0	22.933	0	I did NOT experience the illusion.	14.06	19.475	28.688	3	Sometimes behave so strangely
100	133	TRUE	EN	Yes	20	chinese	Yes	2	0	0	31.574	0	0	0	21.481	0	I did NOT experience the illusion.	8.35	25.715	28.627	2	Sometimes behave so strangely
100	244	TRUE	EN	Yes	19	English	No		42.498	42.498	43.675	1	16.832	17.383	133.981	2	I did NOT experience the illusion.	28.681	28.681	29.806	1	Sometimes behave so strangely
100	139	TRUE	EN	Yes	20	english	Yes	4	0	0	36.453	0	0	0	22.467	0	I did NOT experience the illusion.	14.312	26.467	28.418	2	sometimes behave so strangely
100	189	TRUE	EN	Yes	18	English	Yes	2	8.657	47.508	48.57	2	2.643	2.643	40.199	1	I did NOT experience the illusion.	2.537	27.626	28.63	4	Sometimes behave so strangely
100	149	TRUE	EN	Yes	18	English	Yes	2	0	0	35.856	0	0	0	22.14	0	I did NOT experience the illusion.	28.666	28.666	29.898	1	Sometimes behave so strangely
100	133	TRUE	EN	Yes	18	English	No		0	0	32.831	0	0	0	22.456	0	I did NOT experience the illusion.	6.516	6.516	29.402	1	Sometimes behave so strangely
100	113	TRUE	EN	Yes	19	English	No		0	0	31.575	0	0	0	21.267	0	I did NOT experience the illusion.	12.116	12.116	28.575	1	Sometimes behave so strangely
100	143	TRUE	EN	Yes	19	Enlgish	Yes	3	0	0	32.112	0	0	0	21.223	0	I did NOT experience the illusion.	33.951	33.951	34.985	1	sometimes behave so strangely
100	175	TRUE	EN	Yes	18	english	Yes	3	0	0	60.572	0	0	0	21.822	0	I did NOT experience the illusion.	29.361	29.361	30.666	1	sometimes behave so strangely
100	263	TRUE	EN	Yes	18	english	Yes	5	0	0	64.264	0	0	0	96.353	0	I did NOT experience the illusion.	29.915	29.915	31.887	1	sometimes behave so strangely
100	191	TRUE	EN	Yes	18	English	Yes	3	0	0	36.718	0	0	0	25.377	0	I did NOT experience the illusion.	29.919	29.919	33.395	1	Sometimes behave so strangely
100	213	TRUE	EN	Yes	18	English	No		0	0	33.671	0	0	0	68.145	0	I did NOT experience the illusion.	3.713	3.713	28.803	1	Sometimes behave so strangely
100	227	TRUE	EN	Yes	18	English	Yes	1	0	0	63.831	0	0	0	26.415	0	I did NOT experience the illusion.	29.804	29.804	33.046	1	sometimes behave so strangely
100	212	TRUE	EN	Yes	18	Chinese	Yes	13	35.093	35.41	76.26	2	13.055	13.055	37.486	1	I did NOT experience the illusion.	39.306	44.364	52.127	2	sometimes behave so strangely
100	151	TRUE	EN	Yes	19	english	Yes	3	0	0	32.164	0	0	0	21.065	0	I did NOT experience the illusion.	12.998	19.093	28.905	2	sometimes behave so strangely
100	128	TRUE	EN	Yes	18	English	Yes	4 years	0	0	31.828	0	0	0	20.952	0	I did NOT experience the illusion.	28.476	28.476	29.35	1	sometimes behave so strangely
100	266	TRUE	EN	Yes	19	English	Yes	10	2.801	32.801	37.1	9	0	0	29.114	0	I did NOT experience the illusion.	38.728	55.427	65.27	2	Sometimes behave so strangely
100	183	TRUE	EN	Yes	19	english	No		3.634	33.581	34.873	2	0.385	0.385	47.412	1	I did NOT experience the illusion.	1.715	30.602	32.577	2	sometimes behave so strangely
100	131	TRUE	EN	Yes	18	English	Yes	6-May	0	0	31.633	0	0	0	22.759	0	I did NOT experience the illusion.	11.815	11.815	28.368	1	sometimes behave so strangely
100	251	TRUE	EN	Yes	21	english	Yes	2-3, choir in elementary and played trumpet & violin	0	0	71.333	0	0	0	32.58	0	I did NOT experience the illusion.	14.978	14.978	30.261	1	sometimes behave so strangely
100	159	TRUE	EN	Yes	20	english	Yes	3	0	0	35.16	0	0	0	28.417	0	I did NOT experience the illusion.	29.959	29.959	30.767	1	sometimes behave so strangely
100	155	TRUE	EN	Yes	21	English	No		0	0	62.08	0	0	0	23.096	0	I did NOT experience the illusion.	28.411	28.411	29.102	1	Sometimes behave so strangely.
100	262	TRUE	EN	Yes	18	English	Yes	10	34.379	34.975	47.709	2	0	0	41.676	0	I did NOT experience the illusion.	28.183	28.183	29.52	1	Sometimes behave so strangely.
100	153	TRUE	EN	Yes	18 years old	English	Yes	5 years	0	0	32.692	0	0	0	21.33	0	I did NOT experience the illusion.	23.454	23.454	28.918	1	Sometimes behave so strangely.
100	187	TRUE	EN	Yes	19	English	Yes	9	0	0	51.462	0	0	0	22.006	0	I did NOT experience the illusion.	29.977	29.977	31.361	1	Sometimes behave so strangely...
100	137	TRUE	EN	Yes	19	English	Yes	6	0	0	35.298	0	0.802	0.802	33.591	1	I did NOT experience the illusion.	28.337	28.337	29.48	1	Sometimes Behave so strangley
100	166	TRUE	EN	Yes	21	english	Yes	2	45.857	45.857	46.237	1	0	0	21.404	0	I did NOT experience the illusion.	6.767	23.708	28.573	2	sometimes behave so strangley
100	179	TRUE	EN	Yes	18	english	Yes	3	0	0	60.443	0	0	0	22.894	0	I did NOT experience the illusion.	29.481	29.481	30.656	1	sometimes behave so strangley
100	137	TRUE	EN	Yes	18	Spanish	No		0	0	35.05	0	0	0	20.986	0	I did NOT experience the illusion.	29.768	29.768	30.857	1	Sometimes behave so strangley.
100	145	TRUE	EN	Yes	18	English	Yes	1	0	0	38.698	0	0	0	21.562	0	I did NOT experience the illusion.	18.023	25.966	28.243	3	sometimes behave so strangly
100	176	TRUE	EN	Yes	18 years old	English	Yes	5 years	0	0	32.446	0	0	0	26.965	0	I did NOT experience the illusion.	25.374	25.374	28.646	1	Sometimes behave so strangly.
100	811	TRUE	EN	Yes	18	English	Yes	5	5.881	5.881	48.972	1	0	0	22.778	0	I did NOT experience the illusion.	33.055	33.055	34.002	1	Sometimes behaved so strangely
100	125	TRUE	EN	Yes	18	English	Yes	12	0	0	31.296	0	0	0	26.621	0	I did NOT experience the illusion.	27.833	27.833	28.568	1	sometimes behaved so strangely
100	171	TRUE	EN	Yes	19	Spanish	Yes	9 years	0	0	38.845	0	21.001	21.001	21.85	1	I did NOT experience the illusion.	30.385	30.385	31.343	1	Sometimes behaved so strangely
100	245	TRUE	EN	Yes	18	english	No		0	0	90.857	0	77.814	77.814	78.268	1	I did NOT experience the illusion.	37.222	37.222	38.347	1	sometimes behaved so strangely
100	268	TRUE	EN	Yes	19	English	Yes	3	0	0	164.881	0	0	0	21.459	0	I did NOT experience the illusion.	32.118	32.118	33.362	1	sometimes behaved so strangely
100	191	TRUE	EN	Yes	18	English	Yes	5-Apr	0	0	56.931	0	0	0	22.309	0	I did NOT experience the illusion.	31.623	31.623	33.033	1	Sometimes behaved so strangely
100	138	TRUE	EN	Yes	18	Mandarin	Yes	9	3.417	10.922	35.916	9	0	0	23.036	0	I did NOT experience the illusion.	11.118	28.746	31.452	2	Sometimes behaves so strangely
100	747	TRUE	EN	Yes	19	English	Yes	1 year of Piano and 3 years of percussion	0	0	163.228	0	0	0	32.485	0	I did NOT experience the illusion.	0.697	15.657	31.096	5	Sometimes behaves so strangely
100	230	TRUE	EN	Yes	18	english	No		0	0	62.835	0	0	0	26.749	0	I did NOT experience the illusion.	33.658	33.658	35.083	1	sometimes I behave so strangely
100	214	TRUE	EN	Yes	19	English	No		0	0	33.468	0	0	0	61.393	0	I did NOT experience the illusion.	17.203	17.203	68.171	1	Sometimes I behave so strangely
100	119	TRUE	EN	Yes	18	english	No		0	0	31.041	0	22.198	22.198	22.648	1	I did NOT experience the illusion.	26.387	26.387	27.876	1	sometimes i behave so strangely
100	326	TRUE	EN	Yes	19	english	Yes	3	0	0	34.383	0	0	0	21.173	0	I did NOT experience the illusion.	26.394	26.394	28.439	1	sometimes, behave so strangely
