# Supplementary material for: Does age affect perception of the Speech-to-Song Illusion?
Source: PLoS One. 2021 Apr 19;16(4):e0250042. doi: 10.1371/journal.pone.0250042 (PMC8055000; doi:10.1371/journal.pone.0250042)
Supplement: S1 Data — (ZIP) [file pone.0250042.s001.zip › AnonData-3-Studies/Data_Study_1_anon.xlsx]

## Sheet: Anonymized Data
Progress	Duration (in seconds)	Finished	UserLanguage	Q2	Age	Do you have musical experience?	Years of Experience?	Q7_First Click	Q7_Last Click	Q7_Page Submit	Q7_Click Count	Q9_First Click	Q9_Last Click	Q9_Page Submit	Q9_Click Count	Q11_First Click	Q11_Last Click	Q11_Page Submit	Q11_Click Count	speechSong	Q12
100	123	TRUE	EN	Yes	28	Yes	5	28.922	28.922	30.888	1	0	0	20.551	0	32.674	32.674	33.626	1	Yes	sometimes behave so strangley
100	125	TRUE	EN	Yes	41	No		1.642	7.997	31.294	2	1.425	3.495	21.318	2	0	0	32.634	0	Yes	sometimes behave so strangely
100	129	TRUE	EN	Yes	26	Yes	11	0	0	33.944	0	0	0	21.618	0	11.307	11.307	32.101	1	Yes	Sometimes behave so strangely
100	149	TRUE	EN	Yes	40	No		0	0	31.674	0	0	0	21.396	0	0	0	30.867	0	Yes	Sometimes behaved so strangely
100	154	TRUE	EN	Yes	41	Yes	36	0	0	32.459	0	0	0	24.571	0	0	0	39.274	0	Yes	sometimes behave so strangely
100	132	TRUE	EN	Yes	37	Yes	2	6.698	6.698	34.123	1	0	0	21.465	0	0	0	31.218	0	Yes	sometimes behave so strangely
100	141	TRUE	EN	Yes	29	Yes	20	0	0	32.512	0	0	0	24.106	0	0	0	31.646	0	Yes	Sometimes behave so strangely.
100	161	TRUE	EN	Yes	23	Yes	4	21.732	23.135	41.178	2	0	0	23.398	0	0	0	32.894	0	Yes	sometimes behaves so strangely
100	172	TRUE	EN	Yes	30	Yes	8	0	0	52.825	0	54.109	54.109	54.849	1	12.363	12.363	34.135	1	Yes	Sometimes behave so strangely
100	153	TRUE	EN	Yes	30	Yes	2	35.451	35.451	36.118	1	0	0	33.27	0	0	0	32.73	0	Yes	Sometimes behave so strangely
100	121	TRUE	EN	Yes	20	No		32.646	34.417	35.939	5	0	0	21.11	0	0	0	32.42	0	Yes	Sometimes behave so strangely.
100	124	TRUE	EN	Yes	22	No		0	0	31.736	0	9.65	9.65	21.93	1	0	0	32.029	0	Yes	Sometime behave so strangely
100	200	TRUE	EN	Yes	28	Yes	3	0	0	33.738	0	0	0	23.288	0	0	0	40.681	0	Yes	sometimes behave so strangely
100	133	TRUE	EN	Yes	19	Yes	7	4.67	20.007	31.23	2	0	0	21.839	0	0	0	31.519	0	Yes	sometimes behave so strangely
100	169	TRUE	EN	Yes	27	Yes	3	6.166	41.054	41.885	2	4.549	15.221	22.231	2	9.802	32.327	33.233	2	Yes	sometimes behave so strangely
100	161	TRUE	EN	Yes	35	Yes	4	5.953	5.953	33.682	1	0	0	23.402	0	0	0	37.598	0	No	sometimes behave so strangely
100	135	TRUE	EN	Yes	57	Yes	10	0	0	31.591	0	0	0	21.241	0	0	0	33.159	0	Yes	sometimes behave so strangely
100	141	TRUE	EN	Yes	41	No		3.316	3.316	30.8	1	10.97	10.97	21.322	1	1.947	34.204	36.428	3	No	sometimes behave so strangely
100	203	TRUE	EN	Yes	20	Yes	3	0	0	39.772	0	7.435	21.481	22.168	4	0	0	34.967	0	No	sometimes behaved so strangely
100	161	TRUE	EN	Yes	32	Yes	24	0	0	31.42	0	0	0	21.485	0	0	0	32.625	0	No	sometimes behave so strangely
100	191	TRUE	EN	Yes	23	Yes	4	3.731	34.93	36.16	17	0.839	19.309	21.05	7	1.769	52.139	52.792	3	Yes	Sometimes behave so strangely
100	212	TRUE	EN	Yes	30	Yes	10	0	0	31.517	0	0	0	53.867	0	0	0	31.652	0	Yes	sometimes behave so strangely
100	126	TRUE	EN	Yes	30	No		0	0	31.095	0	0	0	29.52	0	0	0	31.579	0	No	Sometimes behave so strangely
100	185	TRUE	EN	Yes	59	Yes	40	0	0	32.417	0	0	0	29.375	0	0	0	36.62	0	Yes	sometimes behave so strangely
100	226	TRUE	EN	Yes	68	Yes	4	0	0	31.233	0	0	0	27.343	0	0	0	103.956	0	No	sometimes behave so strangely
100	161	TRUE	EN	Yes	28	Yes	2	0	0	51.013	0	1.539	1.539	23.92	1	0	0	31.78	0	No	Sometimes behaves so strangely.
100	214	TRUE	EN	Yes	32	Yes	3	4.449	8.853	31.212	3	0	0	21.716	0	0	0	32.303	0	No	sometimes behave so strangely
100	133	TRUE	EN	Yes	22	Yes	1	6.822	9.037	33.439	3	0	0	20.694	0	0	0	31.797	0	Yes	sometimes behave so strangely
100	135	TRUE	EN	Yes	39	Yes	24	0	0	32.965	0	0	0	22.01	0	0	0	31.943	0	Yes	sometimes behave so strangely
100	292	TRUE	EN	Yes	34	No		7.148	7.631	40.425	2	5.425	5.425	22.671	1	0	0	33.408	0	Yes	sometimes behave so strangely
100	144	TRUE	EN	Yes	24	Yes	3	31.524	32.157	33.711	2	0	0	22.042	0	0	0	32.388	0	Yes	Sometimes behave so strangely
100	227	TRUE	EN	Yes	58	Yes	1	0	0	86.937	0	0	0	23.278	0	0	0	39.581	0	Yes	sometimes behave so strangely
100	196	TRUE	EN	Yes	51	Yes	2	0	0	39.929	0	8.001	8.001	21.649	1	0	0	36.286	0	Yes	sometimes behave so strangely
100	421	TRUE	EN	Yes	26	Yes	4	0	0	32.346	0	0	0	21.05	0	33.661	33.661	39.42	1	No	sometimes behave so strangely
100	158	TRUE	EN	Yes	34	Yes	10	0.829	27.519	30.846	8	2.805	14.533	20.739	3	40.431	41.431	42.057	2	Yes	Sometimes behave so strangely
100	140	TRUE	EN	Yes	47	Yes	2	0	0	32.788	0	0	0	21.593	0	0	0	32.848	0	Yes	sometimes behave so strangely
100	134	TRUE	EN	Yes	54	Yes	10	4.02	31.802	32.669	2	23.777	23.777	24.644	1	33.17	33.17	34.38	1	Yes	sometimes behave so strangely
100	156	TRUE	EN	Yes	38	No		0	0	37.454	0	0	0	21.758	0	0	0	38.35	0	No	sometimes behave so strangely
100	227	TRUE	EN	Yes	49	Yes	10	4.018	22.41	38.354	2	7.475	33.285	46.966	4	33.907	33.907	36.134	1	No	sometimes behave so strangely
100	139	TRUE	EN	Yes	53	Yes	5	31.481	31.481	33.587	1	16.67	16.67	22.108	1	0	0	32.963	0	Yes	sometimes behaves so strangely
100	244	TRUE	EN	Yes	28	Yes	4	0	0	34.844	0	0	0	40.81	0	0	0	31.312	0	Yes	sometimes beahaves so strangely
100	153	TRUE	EN	Yes	46	Yes	41	4.938	25.402	34.89	2	7.022	20.862	21.847	3	35.373	35.373	37.943	1	Yes	sometimes behave so strangely
100	150	TRUE	EN	Yes	32	Yes	20	0	0	35.176	0	0	0	21.146	0	0	0	34.468	0	Yes	sometimes behave so strangely
100	166	TRUE	EN	Yes	33	Yes	9	0	0	32.989	0	0	0	23.74	0	0	0	34.074	0	Yes	Sometimes behave so strangely
100	195	TRUE	EN	Yes	48	Yes	3	3.244	16.7	32.174	6	3.207	6.254	21.697	2	0	0	58.596	0	Yes	Sometimes behave so strangely
100	295	TRUE	EN	Yes	25	Yes	3	0	0	90.91	0	0	0	95.147	0	0	0	47.125	0	Yes	sometimes behave so strangely
100	161	TRUE	EN	Yes	38	Yes	10	4.339	13.892	31.22	6	3.705	16.139	20.904	7	39.147	39.147	40.059	1	Yes	Sometimes behave so strangely
100	180	TRUE	EN	Yes	50	No		0	0	42.483	0	0	0	21.896	0	0	0	39.022	0	Yes	Sometimes behave so strangely.
100	295	TRUE	EN	Yes	31	No		1.149	23.078	35.232	3	4.948	36.425	36.929	6	41.616	41.616	42.182	1	Yes	Sometimes behave so strangely
100	202	TRUE	EN	Yes	55	Yes	48	0	0	32.694	0	0	0	21.458	0	0	0	37.386	0	Yes	sometimes behaves so strangely
100	120	TRUE	EN	Yes	24	Yes	2	35.837	35.837	36.199	1	0	0	22.541	0	29.561	29.561	31.047	1	Yes	Sometimes Behave So Strangely
100	190	TRUE	EN	Yes	33	No		0	0	32.219	0	0	0	28.061	0	0	0	31.295	0	Yes	sometimes behave so strangely
100	330	TRUE	EN	Yes	44	Yes	3	24.726	24.726	32.944	1	17.149	17.149	21.867	1	0	0	31.907	0	No	sometimes behave so strangely
100	124	TRUE	EN	Yes	63	No		0	0	32.45	0	0	0	21.256	0	0	0	33.632	0	Yes	sometimes behave so strangely
100	169	TRUE	EN	Yes	62	Yes	3	0	0	32.131	0	0	0	21.475	0	0	0	33.913	0	No	sometimes behave so strangely
100	172	TRUE	EN	Yes	22	Yes	6	35.382	35.382	38.207	1	0	0	21.711	0	34.677	35.316	35.643	2	Yes	Sometimes behave so strangely
100	137	TRUE	EN	Yes	38	No		0	0	31.426	0	0	0	21.068	0	0	0	39.006	0	Yes	Sometimes behave so strangely
100	147	TRUE	EN	Yes	32	Yes	6	16.244	16.244	32.44	1	8.398	8.398	22.794	1	31.628	31.628	32.461	1	No	sometimes behave so strangely
100	224	TRUE	EN	Yes	51	Yes	1	0	0	35.5	0	0	0	27.585	0	0	0	37.454	0	Yes	sometime behave so strangely
100	126	TRUE	EN	Yes	24	Yes	2	28.208	35.87	36.602	2	14.782	18.425	20.825	2	0	0	31.245	0	Yes	sometimes behave so strangely
100	202	TRUE	EN	Yes	31	Yes	6	0	0	44.152	0	0	0	21.183	0	0	0	34.369	0	No	Sometimes behave so strangly
100	117	TRUE	EN	Yes	28	No		0	0	31.941	0	0	0	21.09	0	0	0	30.745	0	Yes	Sometimes behave so strangely
100	191	TRUE	EN	Yes	25	No		0	0	48.849	0	0	0	22.225	0	0	0	55.524	0	Yes	some times behave so strangely.
100	149	TRUE	EN	Yes	32	Yes	21	0	0	36.101	0	0	0	22.432	0	0	0	34.728	0	Yes	Sometimes behave so strangely.
100	183	TRUE	EN	Yes	38	Yes	2	0	0	38.895	0	0	0	32.536	0	0	0	31.773	0	Yes	sometimes behave so strangely
100	225	TRUE	EN	Yes	42	Yes	12	22.02	22.02	33.73	1	0	0	93.912	0	0	0	31.414	0	Yes	sometimes behave so strangely
100	139	TRUE	EN	Yes	41	Yes	10	0	0	30.982	0	21.262	21.262	22.085	1	0	0	31.734	0	No	sometimes behave so strangely
100	198	TRUE	EN	Yes	34	Yes	16	0	0	93.712	0	0	0	29.153	0	0	0	35.77	0	Yes	sometimes behave so strangely
100	162	TRUE	EN	Yes	33	Yes	11	0	0	31.973	0	0	0	34.363	0	0	0	33.451	0	Yes	sometimes behave so strangly
100	173	TRUE	EN	Yes	28	Yes	6	5.646	20.45	32.607	2	8.498	37.702	39.316	4	21.193	35.078	36.198	2	No	Sometimes behave so strangely
100	149	TRUE	EN	Yes	48	No		15.322	15.322	34.973	1	8.475	8.475	21.284	1	0	0	34.78	0	No	sometimes behave so strangly
100	132	TRUE	EN	Yes	35	Yes	6	0	0	32.975	0	0	0	22.238	0	0	0	32.766	0	Yes	Sometimes behave so strangely
100	157	TRUE	EN	Yes	58	Yes	45	0	0	35.963	0	0	0	21.478	0	0	0	40.727	0	No	Sometimes behave so strangely
100	136	TRUE	EN	Yes	61	Yes	46	0	0	31.187	0	0	0	21.141	0	0	0	31.534	0	Yes	Sometimes behave so strangely
100	171	TRUE	EN	Yes	67	No		18.488	18.488	38.09	1	8.057	8.705	22.106	2	16.337	16.337	32.235	1	Yes	sometimes behave so strangely
100	161	TRUE	EN	Yes	62	Yes	10	0	0	39.668	0	22.243	22.243	24.232	1	0	0	36.186	0	Yes	sometimes behave too strangely
100	242	TRUE	EN	Yes	75	Yes	3	0	0	31.981	0	0	0	23.783	0	0	0	90.454	0	No	sometimes behave so strangely
100	210	TRUE	EN	Yes	60	Yes	I was in choir throughout my school years and I have been in my synagogue choir recently, all together about 18 years	0	0	34.264	0	0	0	22.65	0	0	0	40.86	0	No	sometimes behave so strangely
100	226	TRUE	EN	Yes	63	No		0	0	41.923	0	0	0	25.651	0	0	0	50.199	0	Yes	sometimes behave so strangely
100	138	TRUE	EN	Yes	67	No		0	0	31.856	0	0	0	21.722	0	0	0	36.471	0	Yes	sometimes behave so strangely
100	174	TRUE	EN	Yes	66	Yes	5	0	0	32.12	0	0	0	21.542	0	0	0	54.796	0	Yes	sometimes behave so strangely
100	325	TRUE	EN	Yes	66	Yes	30	13.19	38.9	40.615	4	6.906	6.906	24.878	1	3.806	31.575	36.271	5	Yes	sometimes behave so strangely
100	250	TRUE	EN	Yes	59	Yes	25	6.721	30.676	31.83	2	15.549	22.341	23.226	2	51.139	51.139	52.386	1	Yes	Sometimes behave so strangely
100	168	TRUE	EN	Yes	60	Yes	8	0	0	34.301	0	0	0	22.636	0	0	0	35.109	0	Yes	sometimes behave so strangely
100	148	TRUE	EN	Yes	62	Yes	2	0	0	32.629	0	0	0	21.085	0	32.426	32.432	41.231	2	Yes	sometimes behave so strangely
100	190	TRUE	EN	Yes	71	Yes	25	0.803	32.211	36.904	9	0.537	20.409	22.245	11	0.884	31.403	34.174	6	Yes	Sometimes we behave so strangely.
100	115	TRUE	EN	Yes	62	Yes	2	0	0	31.707	0	0	0	21.018	0	0	0	30.918	0	Yes	sometimes behave so strangely
100	218	TRUE	EN	Yes	58	No		4.78	4.78	34.819	1	8.806	8.806	23.628	1	78.392	78.392	79.671	1	No	sometimes behave so strangely
100	138	TRUE	EN	Yes	61	No		0	0	31.261	0	0	0	21.038	0	0	0	33.75	0	Yes	sometimes behave so strangely
100	319	TRUE	EN	Yes	64	Yes	8	8.987	28.961	32.16	3	4.599	23.617	26.246	2	47.166	132.32	134.31	5	No	sometimes behave so strangely
100	173	TRUE	EN	Yes	59	Yes	3	0	0	32.805	0	3.767	3.767	21.572	1	0	0	49.108	0	No	sometimes behave so strangely
100	279	TRUE	EN	Yes	60	No		0	0	62.749	0	0	0	22.598	0	0	0	68.392	0	Yes	Sometimes behave so strangely.
100	190	TRUE	EN	Yes	61	No		0	0	32.732	0	0	0	23.68	0	0	0	37.566	0	Yes	sometimes behave so strangely
100	191	TRUE	EN	Yes	68	No		0	0	32.849	0	0	0	23.601	0	0	0	42.483	0	No	sometimes we behave so strangely
100	187	TRUE	EN	Yes	56	Yes	5	1.825	1.825	32.025	1	14.068	14.068	21.807	1	0	0	34.728	0	No	sometimes behave so strangely
100	186	TRUE	EN	Yes	71	No		0	0	32.078	0	0	0	23.052	0	0	0	36.614	0	No	Sometime behave so strangely
100	177	TRUE	EN	Yes	62	Yes	15	0	0	32.882	0	0	0	22.177	0	0	0	37.566	0	Yes	Sometimes behave so strangely
100	167	TRUE	EN	Yes	59	Yes	25	4.632	4.632	33.637	1	8.194	15.869	21.559	2	4.741	8.268	41.164	2	Yes	sometimes behave so strangely
100	199	TRUE	EN	Yes	71	Yes	2	0	0	41.28	0	0	0	22.298	0	0	0	42.779	0	No	Sometimes we behave so strangely.
100	252	TRUE	EN	Yes	61	No		0	0	99.013	0	0	0	22.101	0	0	0	65.336	0	No	sometimes behave so strangely
100	190	TRUE	EN	Yes	63	Yes	3	0	0	33.829	0	0	0	21.291	0	0	0	36.695	0	Yes	Sometimes behave so strangely
100	185	TRUE	EN	Yes	61	Yes	10	0	0	31.366	0	0	0	21.792	0	0	0	52.535	0	No	sometimes we behave so strangely
100	304	TRUE	EN	Yes	59	Yes	4	0	0	43.394	0	0	0	21.684	0	0	0	34.819	0	Yes	Sometime behave so strangely
100	295	TRUE	EN	Yes	63	Yes	1	0	0	43.12	0	0	0	54.589	0	0	0	122.616	0	Yes	They sometimes behave so strangely...
100	197	TRUE	EN	Yes	71	Yes	2	0	0	54.098	0	0	0	21.425	0	0	0	38.963	0	Yes	Sometimes behave so strangely
100	219	TRUE	EN	Yes	73	Yes	3	0	0	43.561	0	35.6	35.6	38.488	1	13.825	13.825	37.894	1	Yes	Sometimes behave so strangely
100	287	TRUE	EN	Yes	81	Yes	10	3.283	37.326	38.26	55	4.687	34.961	37.571	20	3.164	58.755	59.576	21	Yes	Sometimes behave so strangely
100	232	TRUE	EN	Yes	68	Yes	60	36.733	37.167	39.512	4	17.479	17.879	22.397	3	10.301	11.851	79.821	5	Yes	sometimes behave so strangely
100	211	TRUE	EN	Yes	63	No		0	0	80.789	0	0	0	24.469	0	0	0	37.995	0	Yes	sometimes we behave so strangely
100	206	TRUE	EN	Yes	59	Yes	47	21.557	21.557	33.399	1	0	0	20.996	0	0	0	36.898	0	Yes	Sometimes Behave so strangely
100	194	TRUE	EN	Yes	56	Yes	5	0	0	31.86	0	0	0	49.18	0	0	0	33.809	0	Yes	sometimes behave so strangely
100	951	TRUE	EN	Yes	67	Yes	12	7.457	37.027	39.484	2	9.169	17.243	24.262	2	16.358	16.358	42.194	1	Yes	sometimes behaved so strangely
100	182	TRUE	EN	Yes	67	Yes	28	0	0	33.216	0	0	0	22.592	0	0	0	35.707	0	Yes	Sometimes behave so strangely
100	178	TRUE	EN	Yes	60	Yes	4	0	0	37.236	0	0	0	22.484	0	0	0	33.061	0	Yes	Sometimes behave so strangely . . .
100	194	TRUE	EN	Yes	61	No		0	0	32.188	0	0	0	21.035	0	0	0	32.99	0	Yes	Sometimes behave so strangely.
100	221	TRUE	EN	Yes	64	Yes	5	2.735	33.513	45.457	5	5.252	21.295	23.508	5	40.965	40.965	41.528	1	Yes	Sometimes behave so strangly.
100	205	TRUE	EN	Yes	64	Yes	2	18.715	33.588	35.165	3	0	0	22.301	0	0	0	32.95	0	Yes	sometimes behave so strangely
100	165	TRUE	EN	Yes	62	Yes	20	0	0	31.575	0	0	0	22.65	0	0	0	32.413	0	Yes	Sometimes behave so strangely
100	159	TRUE	EN	Yes	60	Yes	10	25.414	25.414	32.772	1	0	0	22.384	0	0	0	35.154	0	Yes	Sometimes they behave so strangely.
100	151	TRUE	EN	Yes	70	Yes	1	0	0	31.941	0	0	0	21.29	0	0	0	33.642	0	Yes	sometimes behave so strangely
100	203	TRUE	EN	Yes	56	Yes	3	3.197	19.012	35.968	2	0	0	23.047	0	60.99	60.99	61.904	1	Yes	Sometimes behave so strangely
100	254	TRUE	EN	Yes	64	No		5.768	11.823	46.693	3	8.359	13.485	25.58	3	0	0	43.412	0	Yes	sometimes behave so strangely
100	178	TRUE	EN	Yes	73	Yes	3	0	0	36.855	0	0	0	35.303	0	0	0	34.4	0	Yes	sometimes behave so strangely.
100	202	TRUE	EN	Yes	66	Yes	10 years playing the piano	0	0	42.944	0	0	0	31.552	0	0	0	40.962	0	Yes	Sometimes behave so strangely.
100	200	TRUE	EN	Yes	61	Yes	8	0	0	46.98	0	0	0	22.171	0	0	0	36.255	0	Yes	sometimes behave so strangely
100	243	TRUE	EN	Yes	67	Yes	5	0	0	36.344	0	0	0	26.742	0	0	0	75.544	0	No	sometimes behave so strangely
100	166	TRUE	EN	Yes	63	Yes	58	0	0	32.419	0	0	0	25.338	0	0	0	45.116	0	No	sometimes behave so strangely
100	147	TRUE	EN	Yes	64	Yes	5	9.175	29.808	38.255	3	21.156	21.156	22.067	1	0	0	35.383	0	No	sometimes behave so strangely
100	199	TRUE	EN	Yes	58	Yes	3	0	0	40.68	0	0	0	22.857	0	0	0	41.4	0	Yes	sometimes behaves so strangely
100	275	TRUE	EN	Yes	63	Yes	53	12.179	48.109	69.071	11	8.691	30.579	31.494	5	0	0	49.088	0	No	Sometimes behave so strangely.
100	167	TRUE	EN	Yes	59	Yes	2	0	0	32.149	0	0	0	27.255	0	0	0	35.667	0	Yes	Sometimes behaved so strangely
100	188	TRUE	EN	Yes	60	Yes	9	3.19	34.273	38.31	8	3.243	22.226	28.19	14	35.822	38.465	39.385	2	No	sometimes behave so strangely
100	204	TRUE	EN	Yes	62	No		4.815	4.815	49.621	1	10.263	10.263	28.319	1	41.43	44.72	46.455	2	Yes	Sometimes behaved so strangely
100	443	TRUE	EN	Yes	64	Yes	10	0	0	70.944	0	0	0	38.421	0	0	0	160.355	0	Yes	sometimes behave so strangely
100	212	TRUE	EN	Yes	65	Yes	3	0	0	34.922	0	0	0	23.393	0	0	0	37.945	0	Yes	sometimes behave so strangely
100	282	TRUE	EN	Yes	62	Yes	13	0	0	33.453	0	0	0	31.784	0	0	0	111.62	0	No	Sometimes behave so strangely...
100	271	TRUE	EN	Yes	41	Yes	10	0	0	39.249	0	9.575	9.575	24.48	1	0	0	60.9	0	Yes	sometimes behave so strangely
100	166	TRUE	EN	Yes	59	Yes	6	17.099	17.099	31.597	1	0	0	21.384	0	0	0	35.488	0	Yes	Sometimes behave so strangely.
100	250	TRUE	EN	Yes	57	Yes	8	0	0	113.161	0	0	0	44.227	0	0	0	33.367	0	Yes	sometimes behave so strangely
100	183	TRUE	EN	Yes	67	Yes	1	24.304	24.304	34.479	1	0	0	21.719	0	0	0	38.665	0	No	Sometimes behave so strangely.
100	335	TRUE	EN	Yes	67	Yes	10	0	0	90.352	0	0	0	24.387	0	0	0	67.158	0	No	sometimes behave so strangely
100	202	TRUE	EN	Yes	65	Yes	10	0	0	34.747	0	0	0	24.448	0	0	0	43.628	0	Yes	Sometimes behave so strangely
100	335	TRUE	EN	Yes	60	Yes	7	45.841	45.841	68.68	1	13.192	13.192	21.486	1	52.761	67.634	96.148	2	Yes	sometimes behave so strangely
100	234	TRUE	EN	Yes	59	Yes	2	0	0	55.29	0	0	0	22.717	0	0	0	75.533	0	Yes	Sometimes behaves so strangely
100	165	TRUE	EN	Yes	63	Yes	4	0	0	32.1	0	0	0	21.251	0	0	0	35.248	0	Yes	Sometimes behave so strangely
100	274	TRUE	EN	Yes	58	Yes	since the age of 3	0	0	46.62	0	0	0	36.389	0	0	0	44.509	0	No	"Sometimes behave so strangely"
100	183	TRUE	EN	Yes	55	Yes	10	0	0	38.888	0	0	0	24.898	0	0	0	38.835	0	Yes	sometimes behave so strangely
100	222	TRUE	EN	Yes	65	Yes	56	3.898	13.546	40.588	3	0	0	21.485	0	0	0	36.948	0	Yes	Sometimes behave so strangely.
100	213	TRUE	EN	Yes	61	Yes	2	13.893	27.932	36.265	2	16.556	17.665	23.1	2	37.673	37.673	39.435	1	Yes	sometimes we behave so strangely
100	194	TRUE	EN	Yes	65	No		13.741	26.578	31.575	3	6.106	24.105	25.948	3	33.331	33.331	37.56	1	No	sometime behave so stranley
100	192	TRUE	EN	Yes	64	Yes	60	0	0	32.839	0	0	0	33.617	0	0	0	37.621	0	Yes	sometimes behave so strangely
100	293	TRUE	EN	Yes	63	Yes	6	0	0	31.93	0	19.125	19.125	22.843	1	0	0	36.252	0	Yes	sometimes behave so strangely
100	207	TRUE	EN	Yes	68	Yes	20	0	0	41.609	0	0	0	22.206	0	0	0	42.282	0	Yes	Sometimes behave so strangely.
100	232	TRUE	EN	Yes	63	Yes	20	0	0	39.27	0	0	0	38.443	0	0	0	39.292	0	No	sometimes behave so strangely
100	361	TRUE	EN	Yes	57	No		0	0	51.347	0	0	0	73.351	0	0	0	158.716	0	Yes	sometime behave so strangely
100	225	TRUE	EN	Yes	62	Yes	3	0	0	31.91	0	0	0	21.512	0	0	0	36.719	0	Yes	sometimes behave so strangely
100	188	TRUE	EN	Yes	71	Yes	65	0	0	31.7	0	15.4	15.4	28.124	1	0	0	35.978	0	No	sometimes behave so strangely
